# Supplementary material for: Cryotolerance of brown bear (Ursus arctos) sperm depends on sperm origin: insights into sperm quality and proteomic profiles
Source: Sci Rep. 2026 May 8;16:21128. doi: 10.1038/s41598-026-43295-0 (PMC13342079; doi:10.1038/s41598-026-43295-0)
Supplement: Supplementary file 1 — Supplementary Material 1 [file 41598_2026_43295_MOESM1_ESM.xlsx]

## Sheet: DEPs
ID	logFC	AveExpr	t	P.Value	adj.P.Val	B
A0A452SJS0	5.65388	19.5369	5.51052	2.80165e-06	2.209e-05	4.41977
A0A384BJJ9	5.48813	16.8339	4.74818	0.000434061	0.0019344	0.098498
A0A384BMA5	5.04137	21.3642	4.65354	0.000816006	0.00334562	-0.345268
A0A384D3J0	4.52006	14.4516	3.93044	0.00143706	0.00545552	-0.986431
A0A452Q891	4.04617	19.6057	5.35356	5.17305e-07	5.04988e-06	5.72364
A0A452QPK3	3.9841	16.5413	3.57839	0.00821922	0.0251799	-2.19462
A0A384DA10	2.67262	16.7643	2.60438	0.012256	0.0363024	-2.91788
A0A452QHM4	2.58735	16.0989	2.78403	0.00822954	0.0251799	-2.68464
A0A384CLQ4	-1.03885	17.7401	-2.74925	0.00708473	0.0238093	-3.25644
A0A384D7Q8	-1.07931	21.8244	-3.31416	0.00124386	0.00481114	-1.70348
A0A384CIF1	-1.16597	17.7857	-3.47968	0.000746898	0.00312478	-1.22147
A0A384D5K5	-1.16874	22.5217	-4.45117	2.05099e-05	0.00013563	2.16613
A0A452R2U1	-1.18442	19.7327	-4.07177	8.75781e-05	0.000498708	0.784633
A0A452V5R2	-1.20713	18.5678	-3.41615	0.000934742	0.00368504	-1.39466
A0A452QEC6	-1.23208	18.4575	-4.11048	7.88183e-05	0.000475228	0.921753
A0A1D1VLC6	-1.25545	17.8067	-2.60211	0.0110053	0.0331777	-3.42192
A0A1L5JCH5	-1.25827	17.6553	-2.95174	0.00397057	0.0140339	-2.76235
A0A452UHP9	-1.31264	17.3274	-3.02516	0.00369096	0.0132745	-2.19399
A0A384BMW2	-1.36894	20.3679	-5.35448	4.84936e-07	4.97059e-06	5.76704
A0A384D4N8	-1.38163	21.04	-4.77311	5.55116e-06	4.06424e-05	3.4157
A0A384C157	-1.40124	18.1349	-3.40647	0.000924939	0.00368504	-1.42708
A0A452RKW6	-1.47133	19.9876	-3.2555	0.00152362	0.00567896	-1.88791
A0A384C623	-1.47394	19.0489	-3.96077	0.000157984	0.000815858	0.350875
A0A384CWF6	-1.50788	18.3445	-3.68448	0.00035986	0.00163936	-0.545243
A0A384C6L6	-1.50946	20.7401	-4.21273	5.20401e-05	0.000333382	1.28031
A0A384DSX2	-1.54308	19.3296	-4.16347	6.30974e-05	0.000391969	1.09828
A0A384CJX8	-1.54887	19.5288	-3.74368	0.00030884	0.00143891	-0.340874
A0A452QBZ5	-1.61214	18.6566	-5.15615	1.18742e-06	1.01425e-05	4.93412
A0A384BTP3	-1.62428	18.3145	-3.88759	0.000184928	0.00092464	0.210053
A0A452RRQ9	-1.6578	20.0164	-5.11074	1.40569e-06	1.15266e-05	4.75447
A0A452SSN2	-1.68224	18.512	-5.2476	8.61125e-07	7.67525e-06	5.23737
A0A452SA76	-1.71187	17.3136	-2.73524	0.00813782	0.0251799	-2.91134
A0A384BYY2	-1.73199	17.8033	-3.95632	0.000159192	0.000815858	0.431999
A0A384CR94	-1.76456	17.7408	-3.96517	0.000132044	0.000712342	0.398981
A0A452TN92	-1.76648	17.0325	-3.64506	0.000488918	0.00213252	-0.510329
A0A384BJG3	-1.76869	20.0379	-5.39884	4.10889e-07	4.43327e-06	5.9427
A0A1D1ULC8	-1.79707	16.8997	-3.5607	0.000608342	0.00259813	-0.86193
A0A452V2F2	-1.81047	16.6229	-3.84751	0.000257055	0.00122549	0.0183365
A0A452REV1	-1.82997	18.5305	-5.94601	4.01439e-08	5.87821e-07	8.19502
A0A452SAL2	-1.83965	16.7267	-2.76602	0.007925	0.0251799	-2.92228
A0A452UQ75	-1.86071	18.019	-4.02343	0.000124806	0.00069149	0.59694
A0A1D1UWE9	-1.88843	16.6897	-3.86367	0.000241509	0.00117879	0.0658902
A0A384BZT6	-1.96321	18.4636	-4.82353	4.99613e-06	3.79336e-05	3.52977
A0A384C8X4	-2.09339	18.4949	-4.63707	1.02084e-05	7.17163e-05	2.88501
A0A452SZT8	-2.11061	17.7682	-5.67567	1.24867e-07	1.59986e-06	7.08643
A0A452QJY0	-2.24991	17.1396	-5.31771	6.04088e-07	5.62901e-06	5.56113
A0A452TU63	-2.27202	18.8138	-6.54922	2.28839e-09	4.26472e-08	10.9879
A0A452QYE4	-2.29128	18.8843	-7.1755	2.02355e-10	8.29656e-09	13.4457
A0A384CDQ6	-2.30188	19.3124	-9.59281	5.76063e-16	5.90465e-14	25.8629
A0A452SA90	-2.35766	19.9886	-5.56202	1.97922e-07	2.28784e-06	6.63575
A0A452SM85	-2.43175	18.9409	-6.8188	6.33298e-10	1.85466e-08	12.2408
A0A452RLT7	-2.50657	18.7077	-6.714	1.56659e-09	3.21151e-08	11.4208
A0A8M1GQR3	-2.59736	17.5496	-6.59262	2.73054e-09	4.66467e-08	10.8667
A0A1D1VTG3	-2.60885	17.4297	-6.72793	1.5259e-09	3.21151e-08	11.4491
A0A452S6N6	-2.63413	19.189	-7.68918	8.1942e-12	5.59937e-10	16.4934
A0A452RQD5	-2.67541	20.8675	-5.55515	2.00883e-07	2.28784e-06	6.61983
A0A452SGU3	-2.71143	16.4565	-4.30636	8.59151e-05	0.000498708	1.25256
A0A384BZ26	-3.04864	19.9947	-6.35058	5.18063e-09	8.16946e-08	10.1721
A0A384C9B0	-3.7563	22.1138	-6.97469	2.91548e-10	9.96121e-09	12.987
A0A384D8F3	-4.24803	20.2667	-7.45247	3.64564e-11	1.86839e-09	15.035
A0A452TFA2	-4.32958	18.5424	-5.43715	1.04951e-05	7.17163e-05	3.39129
A0A384D1G2	-4.35434	19.6681	-7.17124	1.07656e-09	2.75868e-08	11.9339
A0A384CTB1	-4.6817	19.6939	-11.4749	1.97196e-18	4.04252e-16	31.5258
A0A452S0P0	-4.97785	20.1256	-6.07034	8.84911e-08	1.20938e-06	7.75152

## Sheet: All
ID	logFC	AveExpr	t	P.Value	adj.P.Val	B
A0A384CTB1	-4.6817	19.6939	-11.4749	1.97196e-18	1.97196e-18	31.5258
A0A384CDQ6	-2.30188	19.3124	-9.59281	5.76063e-16	5.76063e-16	25.8629
A0A452S6N6	-2.63413	19.189	-7.68918	8.1942e-12	8.1942e-12	16.4934
A0A384D8F3	-4.24803	20.2667	-7.45247	3.64564e-11	3.64564e-11	15.035
A0A452QYE4	-2.29128	18.8843	-7.1755	2.02355e-10	2.02355e-10	13.4457
A0A384C9B0	-3.7563	22.1138	-6.97469	2.91548e-10	2.91548e-10	12.987
A0A452SM85	-2.43175	18.9409	-6.8188	6.33298e-10	6.33298e-10	12.2408
A0A384D1G2	-4.35434	19.6681	-7.17124	1.07656e-09	1.07656e-09	11.9339
A0A1D1VTG3	-2.60885	17.4297	-6.72793	1.5259e-09	1.5259e-09	11.4491
A0A452RLT7	-2.50657	18.7077	-6.714	1.56659e-09	1.56659e-09	11.4208
A0A452TU63	-2.27202	18.8138	-6.54922	2.28839e-09	2.28839e-09	10.9879
A0A8M1GQR3	-2.59736	17.5496	-6.59262	2.73054e-09	2.73054e-09	10.8667
A0A384BZ26	-3.04864	19.9947	-6.35058	5.18063e-09	5.18063e-09	10.1721
A0A452REV1	-1.82997	18.5305	-5.94601	4.01439e-08	4.01439e-08	8.19502
A0A452S0P0	-4.97785	20.1256	-6.07034	8.84911e-08	8.84911e-08	7.75152
A0A452SZT8	-2.11061	17.7682	-5.67567	1.24867e-07	1.24867e-07	7.08643
A0A452SA90	-2.35766	19.9886	-5.56202	1.97922e-07	1.97922e-07	6.63575
A0A452RQD5	-2.67541	20.8675	-5.55515	2.00883e-07	2.00883e-07	6.61983
A0A384BJG3	-1.76869	20.0379	-5.39884	4.10889e-07	4.10889e-07	5.9427
A0A384BMW2	-1.36894	20.3679	-5.35448	4.84936e-07	4.84936e-07	5.76704
A0A452Q891	4.04617	19.6057	5.35356	5.17305e-07	5.17305e-07	5.72364
A0A452QJY0	-2.24991	17.1396	-5.31771	6.04088e-07	6.04088e-07	5.56113
A0A452SSN2	-1.68224	18.512	-5.2476	8.61125e-07	8.61125e-07	5.23737
A0A452QBZ5	-1.61214	18.6566	-5.15615	1.18742e-06	1.18742e-06	4.93412
A0A452RRQ9	-1.6578	20.0164	-5.11074	1.40569e-06	1.40569e-06	4.75447
A0A452SJS0	5.65388	19.5369	5.51052	2.80165e-06	2.80165e-06	4.41977
A0A384BZT6	-1.96321	18.4636	-4.82353	4.99613e-06	4.99613e-06	3.52977
A0A384D4N8	-1.38163	21.04	-4.77311	5.55116e-06	5.55116e-06	3.4157
A0A384C8X4	-2.09339	18.4949	-4.63707	1.02084e-05	1.02084e-05	2.88501
A0A452TFA2	-4.32958	18.5424	-5.43715	1.04951e-05	1.04951e-05	3.39129
A0A384D5K5	-1.16874	22.5217	-4.45117	2.05099e-05	2.05099e-05	2.16613
A0A384C6L6	-1.50946	20.7401	-4.21273	5.20401e-05	5.20401e-05	1.28031
A0A384DSX2	-1.54308	19.3296	-4.16347	6.30974e-05	6.30974e-05	1.09828
A0A452QEC6	-1.23208	18.4575	-4.11048	7.88183e-05	7.88183e-05	0.921753
A0A452SGU3	-2.71143	16.4565	-4.30636	8.59151e-05	8.59151e-05	1.25256
A0A452R2U1	-1.18442	19.7327	-4.07177	8.75781e-05	8.75781e-05	0.784633
A0A452UQ75	-1.86071	18.019	-4.02343	0.000124806	0.000124806	0.59694
A0A384CR94	-1.76456	17.7408	-3.96517	0.000132044	0.000132044	0.398981
A0A384C623	-1.47394	19.0489	-3.96077	0.000157984	0.000157984	0.350875
A0A384BYY2	-1.73199	17.8033	-3.95632	0.000159192	0.000159192	0.431999
A0A384BTP3	-1.62428	18.3145	-3.88759	0.000184928	0.000184928	0.210053
A0A1D1UWE9	-1.88843	16.6897	-3.86367	0.000241509	0.000241509	0.0658902
A0A452V2F2	-1.81047	16.6229	-3.84751	0.000257055	0.000257055	0.0183365
A0A384CJX8	-1.54887	19.5288	-3.74368	0.00030884	0.00030884	-0.340874
A0A384CWF6	-1.50788	18.3445	-3.68448	0.00035986	0.00035986	-0.545243
A0A384BJJ9	5.48813	16.8339	4.74818	0.000434061	0.000434061	0.098498
A0A452TN92	-1.76648	17.0325	-3.64506	0.000488918	0.000488918	-0.510329
A0A1D1ULC8	-1.79707	16.8997	-3.5607	0.000608342	0.000608342	-0.86193
A0A384CIF1	-1.16597	17.7857	-3.47968	0.000746898	0.000746898	-1.22147
A0A384BMA5	5.04137	21.3642	4.65354	0.000816006	0.000816006	-0.345268
A0A384C157	-1.40124	18.1349	-3.40647	0.000924939	0.000924939	-1.42708
A0A452V5R2	-1.20713	18.5678	-3.41615	0.000934742	0.000934742	-1.39466
A0A384D7Q8	-1.07931	21.8244	-3.31416	0.00124386	0.00124386	-1.70348
A0A384D3J0	4.52006	14.4516	3.93044	0.00143706	0.00143706	-0.986431
A0A452RKW6	-1.47133	19.9876	-3.2555	0.00152362	0.00152362	-1.88791
A0A384DJL7	-0.740007	20.4364	-3.01531	0.00318594	0.00318594	-2.56947
A0A452UHP9	-1.31264	17.3274	-3.02516	0.00369096	0.00369096	-2.19399
A0A1L5JCH5	-1.25827	17.6553	-2.95174	0.00397057	0.00397057	-2.76235
A0A384BIT1	-0.930805	18.6483	-2.78944	0.00626723	0.00626723	-3.16616
A0A452QGU0	-0.998701	18.6337	-2.77132	0.00668834	0.00668834	-3.20286
A0A384CLQ4	-1.03885	17.7401	-2.74925	0.00708473	0.00708473	-3.25644
A0A384CPM5	-0.682731	20.2336	-2.7307	0.00736852	0.00736852	-3.33014
A0A452SAL2	-1.83965	16.7267	-2.76602	0.007925	0.007925	-2.92228
A0A452ULU1	-0.898461	18.8186	-2.71024	0.00794632	0.00794632	-3.3582
A0A452SA76	-1.71187	17.3136	-2.73524	0.00813782	0.00813782	-2.91134
A0A452QPK3	3.9841	16.5413	3.57839	0.00821922	0.00821922	-2.19462
A0A452QHM4	2.58735	16.0989	2.78403	0.00822954	0.00822954	-2.68464
A0A1D1VLC6	-1.25545	17.8067	-2.60211	0.0110053	0.0110053	-3.42192
A0A384DA10	2.67262	16.7643	2.60438	0.012256	0.012256	-2.91788
A0A452VI38	-0.670264	21.3848	-2.54239	0.0123959	0.0123959	-3.796
A0A1L5JCK9	-0.733367	18.6471	-2.35857	0.020263	0.020263	-4.17145
A0A384BGL0	-0.716511	19.7267	-2.30515	0.0230449	0.0230449	-4.34181
A0A1B2VXZ3	-0.789396	18.0471	-2.2578	0.0267766	0.0267766	-4.27005
A0A1D1VE93	3.02288	19.161	2.74129	0.02739	0.02739	-3.21555
A0A384BK33	-1.12624	17.2839	-2.2556	0.0286532	0.0286532	-4.09647
A0A452SZX3	-0.709599	22.5278	-2.21619	0.0286927	0.0286927	-4.53299
A0A452TCI3	-0.92204	20.1339	-2.21395	0.028992	0.028992	-4.5398
A0A384D2R1	1.9427	15.8271	2.23284	0.0343451	0.0343451	-3.9191
A0A452SC98	2.30249	17.6906	2.15992	0.0349897	0.0349897	-4.12884
A0A452SXT0	-0.731236	17.7729	-2.11925	0.0378137	0.0378137	-4.52873
A0A1D1VBI0	-0.865312	17.8595	-2.05196	0.04259	0.04259	-4.87031
A0A384DHU7	-0.521528	22.0775	-2.00973	0.0468777	0.0468777	-4.95235
A0A452USA2	-0.832177	18.7925	-1.99875	0.048242	0.048242	-4.95803
A0A384BI21	-0.660934	21.7381	-1.9914	0.0488631	0.0488631	-4.98757
A0A384D5D3	-1.05374	16.8261	-1.96735	0.0551394	0.0551394	-4.53241
A0A384BSK8	-0.570434	21.9945	-1.89804	0.0602561	0.0602561	-5.16307
A0A384BHR9	1.8795	16.2158	1.99072	0.0602736	0.0602736	-4.3426
A0A384DRT5	-1.26789	16.2177	-1.93458	0.0618175	0.0618175	-4.42353
A0A452QBB9	-1.24345	19.495	-1.90192	0.0674736	0.0674736	-4.85744
A0A452QDS9	-1.06402	21.9851	-1.84233	0.0700515	0.0700515	-5.2715
A0A452V659	-1.60944	17.6108	-1.83537	0.0731984	0.0731984	-4.59184
A0A452QSR7	-0.635645	15.9937	-1.74928	0.0873141	0.0873141	-5.18838
A0A452SZT1	-0.549385	19.8126	-1.71905	0.0884594	0.0884594	-5.47759
A0A384D0S5	-0.482682	22.4042	-1.6958	0.0926915	0.0926915	-5.51604
A0A452RD25	-0.691789	18.674	-1.64251	0.103502	0.103502	-5.58618
A0A384CPU7	0.843072	17.4065	1.6285	0.108084	0.108084	-5.28031
A0A1D1UHH3	-0.44904	20.4057	-1.60432	0.111475	0.111475	-5.66334
A0A384C4L8	-0.467864	21.0799	-1.58658	0.115443	0.115443	-5.691
A0A8M1FGT9	1.7181	16.4235	1.7313	0.116051	0.116051	-4.48681
A0A384CA15	1.76386	18.6717	1.6128	0.118684	0.118684	-4.61095
A0A8M1GGK2	-0.871192	17.4683	-1.57289	0.119499	0.119499	-5.63238
A0A384CEF8	-2.20547	17.4004	-1.57708	0.121923	0.121923	-4.76629
A0A384BUJ0	-0.568252	18.7292	-1.54603	0.125275	0.125275	-5.6457
A0A452U3D2	-0.455396	23.1963	-1.52935	0.128986	0.128986	-5.77818
A0A384BRD8	-0.517222	20.1597	-1.44395	0.151584	0.151584	-5.90262
A0A384C381	-0.720249	19.5469	-1.44397	0.15175	0.15175	-5.88559
A0A452SSJ2	-0.49418	21.2281	-1.38726	0.168158	0.168158	-5.98141
A0A452UFD9	2.40059	18.1837	1.38367	0.171259	0.171259	-4.90485
A0A1D1VWK4	-0.395719	21.0991	-1.35047	0.179578	0.179578	-6.03092
A0A1D1V877	-1.97532	15.0592	-1.45932	0.191828	0.191828	-4.72792
A0A384DCM8	1.39093	15.4551	1.36249	0.204829	0.204829	-4.93007
A0A384BTZ9	1.39617	16.2919	1.27217	0.216971	0.216971	-5.03419
A0A384CBX8	-0.548965	16.9417	-1.23104	0.22165	0.22165	-5.96291
A0A384BJ41	-0.532467	19.3649	-1.213	0.228299	0.228299	-6.16788
A0A384CGJ1	-0.63328	19.0571	-1.19085	0.236528	0.236528	-6.19433
A0A384C0D7	0.81425	18.053	1.18162	0.24172	0.24172	-5.92127
A0A1D1VT87	-0.509813	19.0872	-1.15961	0.248887	0.248887	-6.24966
A0A384CXB8	-0.537289	17.2198	-1.16007	0.24994	0.24994	-6.0483
A0A452S8R8	-0.763547	14.6884	-1.15838	0.251795	0.251795	-5.90165
A0A384CPF4	-0.652257	17.386	-1.15582	0.252486	0.252486	-5.95039
A0A452U6B7	0.700492	17.7434	1.1235	0.265213	0.265213	-5.77782
A0A384D0F8	-1.45878	18.0943	-1.12269	0.279088	0.279088	-5.31514
A0A384C236	-0.860425	15.6483	-1.10578	0.280066	0.280066	-5.53366
A0A1D1W6Q9	-0.845846	16.1923	-1.09873	0.280514	0.280514	-5.54302
A0A1D1W927	-0.723818	18.6397	-1.06232	0.291366	0.291366	-6.06721
A0A384C1E6	-0.265979	22.6486	-1.05743	0.292585	0.292585	-6.37897
A0A384CU63	0.60278	17.5313	1.05838	0.295364	0.295364	-5.74077
A0A384D2E8	0.42712	17.2995	1.02028	0.312889	0.312889	-5.92477
A0A384DRG8	-0.222987	20.6507	-1.00957	0.314892	0.314892	-6.42792
A0A384D1A0	-0.76286	16.784	-1.00342	0.324442	0.324442	-5.72055
A0A384DN38	-0.31632	16.3942	-0.994056	0.324518	0.324518	-6.16248
A0A384C8L6	-0.518093	19.1507	-0.973159	0.33282	0.33282	-6.42707
A0A452VB75	-0.783487	18.1349	-0.962987	0.340924	0.340924	-6.01448
A0A1D1W0A0	0.721377	15.5692	0.945337	0.358217	0.358217	-5.70807
A0A384BHG6	0.344914	17.8733	0.921689	0.359144	0.359144	-6.35763
A0A384CHN3	-0.547771	16.2316	-0.931703	0.360622	0.360622	-5.90756
A0A343LNZ1	-0.32779	17.2702	-0.9124	0.364429	0.364429	-6.32101
A0A384BWX3	-0.287129	20.0316	-0.909467	0.365122	0.365122	-6.50583
A0A384C105	0.740141	17.359	0.919912	0.365446	0.365446	-5.91942
A0A384C9R0	-0.243462	23.3666	-0.887614	0.376644	0.376644	-6.54263
A0A384DHH8	-0.593709	18.6042	-0.867259	0.388456	0.388456	-6.25225
A0A452UXY2	-0.739381	18.2612	-0.832996	0.409334	0.409334	-5.98783
A0A1D1VKP6	-0.322955	16.5132	-0.8209	0.414515	0.414515	-6.39449
A0A1D1UTY5	-0.399953	17.4849	-0.812234	0.418774	0.418774	-6.58854
A0A384BRL2	0.673173	16.9969	0.79995	0.428691	0.428691	-5.85445
A0A384D373	-0.341486	22.333	-0.784453	0.434429	0.434429	-6.6283
A0A384CLU5	0.137202	23.7569	0.772476	0.441454	0.441454	-6.63757
A0A1D1URK7	-0.424341	15.8614	-0.768265	0.446085	0.446085	-6.34462
A0A452SSD1	-0.248477	19.9151	-0.761928	0.447728	0.447728	-6.64558
A0A384BW92	0.621581	19.3666	0.758444	0.450965	0.450965	-6.23294
A0A384BIB6	0.910036	18.2652	0.75705	0.457386	0.457386	-5.64461
A0A384DJ52	-0.59033	17.8846	-0.70852	0.482931	0.482931	-5.9343
A0A384CGG6	0.447571	16.1189	0.666863	0.508045	0.508045	-6.23945
A0A8M1H2I9	-0.654812	15.9268	-0.62101	0.539077	0.539077	-5.64309
A0A384BSG8	0.390961	16.859	0.617352	0.539592	0.539592	-6.30706
A0A384D457	-0.241011	17.7212	-0.602263	0.548595	0.548595	-6.66292
A0A1D1VWJ4	-0.504892	18.8685	-0.600248	0.550056	0.550056	-6.53507
A0A452Q9N5	-0.428757	19.7513	-0.583941	0.56101	0.56101	-6.7469
A0A1D1VBF5	-0.523649	18.4191	-0.586224	0.562243	0.562243	-6.01015
A0A384BZD9	0.783345	15.5856	0.604484	0.563617	0.563617	-5.46507
A0A384DF06	-0.201405	18.899	-0.578491	0.564473	0.564473	-6.67688
A0A452RH99	-0.307482	18.3824	-0.548162	0.584801	0.584801	-6.7483
A0A452UGL0	-0.598138	15.612	-0.549481	0.585881	0.585881	-6.03157
A0A384CUV2	-0.275905	16.6337	-0.544997	0.587181	0.587181	-6.67633
A0A384C9K7	0.182506	19.0011	0.512967	0.60916	0.60916	-6.69336
A0A384D1G6	-0.678906	17.6927	-0.517535	0.615623	0.615623	-5.51516
A0A384C9U8	-0.409111	19.5358	-0.489719	0.625655	0.625655	-6.59499
P68011	-0.363254	21.5816	-0.481165	0.631553	0.631553	-6.8192
A0A1D1VBI6	-0.104021	23.0549	-0.472734	0.63732	0.63732	-6.82342
A0A452VHP1	0.558024	15.2982	0.467464	0.647169	0.647169	-5.54046
A0A384DG01	0.152574	19.5674	0.446968	0.655833	0.655833	-6.75265
A0A452SSP4	0.142772	19.5627	0.426319	0.670762	0.670762	-6.76164
A0A452V3G3	0.570706	16.2769	0.439258	0.673036	0.673036	-5.5474
A0A384DHN8	-0.325138	19.3798	-0.379888	0.705022	0.705022	-6.64253
A0A452THH4	0.200833	16.6615	0.368684	0.71336	0.71336	-6.68771
A0A384C8Z6	-0.222491	20.0491	-0.367303	0.714209	0.714209	-6.77024
A0A384BV46	-0.109459	19.0678	-0.347447	0.729005	0.729005	-6.83796
A0A384C7F5	0.129821	17.2062	0.338505	0.735976	0.735976	-6.72233
A0A452QE87	-0.0798327	23.7972	-0.289466	0.772758	0.772758	-6.89313
A0A384D1F6	0.187917	19.0141	0.265368	0.794248	0.794248	-6.05686
A0A1D1UZC5	0.115741	17.357	0.260333	0.795438	0.795438	-6.45015
A0A384BKU3	-0.0892931	19.0667	-0.254581	0.799543	0.799543	-6.90259
A0A384CEK0	-0.0827768	18.3828	-0.24382	0.807844	0.807844	-6.8686
A0A452UU11	0.198801	17.0797	0.242818	0.810024	0.810024	-5.79587
A0A1D1VYV6	0.0995167	18.5776	0.23858	0.812017	0.812017	-6.72007
A0A384D2L2	-0.056103	19.0417	-0.2317	0.817208	0.817208	-6.90816
A0A452TB15	-0.307998	15.4126	-0.227543	0.82711	0.82711	-5.61592
A0A452S6U5	-0.0551048	23.9936	-0.207043	0.836351	0.836351	-6.91357
A0A452VBF5	0.187809	18.0745	0.206597	0.837629	0.837629	-6.35368
A0A452RXD8	-0.0820214	17.1622	-0.197077	0.845545	0.845545	-6.35535
A0A452SES7	-0.198093	17.2027	-0.161476	0.873234	0.873234	-5.63009
A0A384CU40	-0.0754469	17.2604	-0.130321	0.897231	0.897231	-6.32918
A0A384BH70	0.129845	18.9761	0.122831	0.90483	0.90483	-5.84573
A0A384DTY0	-0.0340724	23.7655	-0.109739	0.912812	0.912812	-6.92898
A0A1D1UT35	-0.153398	17.0791	-0.113327	0.913249	0.913249	-5.63555
A0A384CGH3	-0.0703165	16.2168	-0.102643	0.918588	0.918588	-6.48802
A0A384DI87	0.0334091	20.2681	0.10006	0.920482	0.920482	-6.92999
A0A1D1V984	0.0529928	18.3355	0.0945667	0.924852	0.924852	-6.84784
A0A452SE73	-0.0534891	16.9601	-0.0928843	0.926178	0.926178	-6.9133
A0A384CZ48	-0.0354432	16.7233	-0.0734724	0.941648	0.941648	-6.58167
A0A452SJM7	0.0382302	17.5414	0.0724566	0.942411	0.942411	-6.76239
A0A384DE54	-0.0324211	17.6522	-0.0705897	0.943933	0.943933	-6.73208
A0A384CY20	0.02026	20.0368	0.0565402	0.955014	0.955014	-6.9334
A0A452U635	-0.0171254	16.1462	-0.025393	0.979823	0.979823	-6.49293
A0A384DMV1	0.00577011	18.3828	0.00529088	0.995919	0.995919	-5.77023
A0A384D5M7	#N/A	19.3302	#N/A	#N/A	#N/A	#N/A
A0A452Q989	#N/A	19.4068	#N/A	#N/A	#N/A	#N/A
A0A452RUE7	#N/A	19.7258	#N/A	#N/A	#N/A	#N/A
A0A452UL41	#N/A	19.8143	#N/A	#N/A	#N/A	#N/A
A0A384DAW8	#N/A	18.6798	#N/A	#N/A	#N/A	#N/A
A0A452U7W0	#N/A	18.1784	#N/A	#N/A	#N/A	#N/A
A0A452RP96	#N/A	18.9828	#N/A	#N/A	#N/A	#N/A
A0A384DG17	#N/A	15.6493	#N/A	#N/A	#N/A	#N/A
A0A452UP28	#N/A	18.1621	#N/A	#N/A	#N/A	#N/A
A0A452S8Q5	#N/A	18.1437	#N/A	#N/A	#N/A	#N/A
A0A384CB46	#N/A	19.214	#N/A	#N/A	#N/A	#N/A
A0A452QKX3	#N/A	18.1046	#N/A	#N/A	#N/A	#N/A
A0A384D0N8	#N/A	19.4643	#N/A	#N/A	#N/A	#N/A
A0A452SAW9	#N/A	18.1384	#N/A	#N/A	#N/A	#N/A
A0A384DPG7	#N/A	17.6082	#N/A	#N/A	#N/A	#N/A
A0A452QNC4	#N/A	17.5713	#N/A	#N/A	#N/A	#N/A
A0A384BYP3	#N/A	19.4616	#N/A	#N/A	#N/A	#N/A
A0A452QBH5	#N/A	19.8717	#N/A	#N/A	#N/A	#N/A
A0A452TZF0	#N/A	17.9228	#N/A	#N/A	#N/A	#N/A
A0A452SVZ6	#N/A	18.045	#N/A	#N/A	#N/A	#N/A
A0A452R381	#N/A	19.78	#N/A	#N/A	#N/A	#N/A
A0A384CGA5	#N/A	18.2876	#N/A	#N/A	#N/A	#N/A
A0A452RYZ2	#N/A	16.6492	#N/A	#N/A	#N/A	#N/A
A0A384DB73	#N/A	18.2559	#N/A	#N/A	#N/A	#N/A
A0A452Q8G9	#N/A	18.4983	#N/A	#N/A	#N/A	#N/A
A0A384CNL5	#N/A	16.9598	#N/A	#N/A	#N/A	#N/A
A0A452SJY2	#N/A	17.9028	#N/A	#N/A	#N/A	#N/A
A0A452U926	#N/A	16.5299	#N/A	#N/A	#N/A	#N/A
A0A452S921	#N/A	19.1156	#N/A	#N/A	#N/A	#N/A
A0A452QMF0	#N/A	19.7136	#N/A	#N/A	#N/A	#N/A
A0A384CND2	#N/A	18.6383	#N/A	#N/A	#N/A	#N/A
A0A384CGV2	#N/A	16.6333	#N/A	#N/A	#N/A	#N/A
A0A384BYD5	#N/A	20.847	#N/A	#N/A	#N/A	#N/A
A0A384CC63	#N/A	20.677	#N/A	#N/A	#N/A	#N/A
A0A452SIF5	#N/A	18.3685	#N/A	#N/A	#N/A	#N/A
A0A384CQG3	#N/A	17.8995	#N/A	#N/A	#N/A	#N/A
A0A452SDQ0	#N/A	18.2759	#N/A	#N/A	#N/A	#N/A
A0A452RQK0	#N/A	18.2515	#N/A	#N/A	#N/A	#N/A
A0A384BKG6	#N/A	18.2835	#N/A	#N/A	#N/A	#N/A
A0A1D1VJB8	#N/A	18.4289	#N/A	#N/A	#N/A	#N/A
A0A452UYW7	#N/A	16.6892	#N/A	#N/A	#N/A	#N/A
A0A452R510	#N/A	16.3987	#N/A	#N/A	#N/A	#N/A
A0A452RTM1	#N/A	15.3132	#N/A	#N/A	#N/A	#N/A
A0A1D1VDB2	#N/A	18.1166	#N/A	#N/A	#N/A	#N/A
A0A384CUG9	#N/A	18.5252	#N/A	#N/A	#N/A	#N/A
A0A384DSG9	#N/A	18.9221	#N/A	#N/A	#N/A	#N/A
A0A452QLA4	#N/A	18.3478	#N/A	#N/A	#N/A	#N/A
A0A452URR6	#N/A	17.0802	#N/A	#N/A	#N/A	#N/A
A0A384CXW5	#N/A	18.2224	#N/A	#N/A	#N/A	#N/A
A0A384BU39	#N/A	17.1098	#N/A	#N/A	#N/A	#N/A
A0A8M1GUD2	#N/A	15.1194	#N/A	#N/A	#N/A	#N/A
A0A452QQD0	#N/A	18.7397	#N/A	#N/A	#N/A	#N/A
A0A384D5C5	#N/A	18.3803	#N/A	#N/A	#N/A	#N/A
A0A384D6S0	#N/A	17.5907	#N/A	#N/A	#N/A	#N/A
A0A1D1VX14	#N/A	17.4513	#N/A	#N/A	#N/A	#N/A
A0A384D3C4	#N/A	17.2663	#N/A	#N/A	#N/A	#N/A
A0A452REZ0	#N/A	17.8414	#N/A	#N/A	#N/A	#N/A
A0A452RFM3	#N/A	18.9593	#N/A	#N/A	#N/A	#N/A
A0A384DKB2	#N/A	17.6218	#N/A	#N/A	#N/A	#N/A
A0A452V7F2	#N/A	17.3242	#N/A	#N/A	#N/A	#N/A
A0A384CLL4	#N/A	20.008	#N/A	#N/A	#N/A	#N/A
A0A384CYU0	#N/A	17.0303	#N/A	#N/A	#N/A	#N/A
A0A384BMC1	#N/A	16.6887	#N/A	#N/A	#N/A	#N/A
A0A384CEI4	#N/A	18.8045	#N/A	#N/A	#N/A	#N/A
A0A0F7QJ39	#N/A	16.8202	#N/A	#N/A	#N/A	#N/A
A0A384D3S6	#N/A	15.2421	#N/A	#N/A	#N/A	#N/A
A0A452RJ89	#N/A	18.1964	#N/A	#N/A	#N/A	#N/A
A0A452RK07	#N/A	17.8075	#N/A	#N/A	#N/A	#N/A
A0A452SWW7	#N/A	16.5172	#N/A	#N/A	#N/A	#N/A
A0A452QBA5	#N/A	19.1374	#N/A	#N/A	#N/A	#N/A
A0A384C542	#N/A	20.1617	#N/A	#N/A	#N/A	#N/A
A0A8M1F8D6	#N/A	17.2504	#N/A	#N/A	#N/A	#N/A
A0A384C9H2	#N/A	18.3248	#N/A	#N/A	#N/A	#N/A
A0A452V4Q9	#N/A	17.6902	#N/A	#N/A	#N/A	#N/A
A0A384CUZ2	#N/A	16.2381	#N/A	#N/A	#N/A	#N/A
A0A452S969	#N/A	16.441	#N/A	#N/A	#N/A	#N/A
A0A384DT52	#N/A	18.5517	#N/A	#N/A	#N/A	#N/A
A0A384CJA7	#N/A	19.8397	#N/A	#N/A	#N/A	#N/A
A0A384CAI2	#N/A	16.9666	#N/A	#N/A	#N/A	#N/A
A0A452SHV2	#N/A	16.5417	#N/A	#N/A	#N/A	#N/A
A0A452QC81	#N/A	16.5417	#N/A	#N/A	#N/A	#N/A
A0A452QD18	#N/A	17.2586	#N/A	#N/A	#N/A	#N/A
A0A452S4N3	#N/A	17.3262	#N/A	#N/A	#N/A	#N/A
A0A8M1F6I9	#N/A	14.9136	#N/A	#N/A	#N/A	#N/A
A0A452RPE4	#N/A	18.1828	#N/A	#N/A	#N/A	#N/A
A0A384C047	#N/A	18.9665	#N/A	#N/A	#N/A	#N/A
A0A384DLK6	#N/A	17.7236	#N/A	#N/A	#N/A	#N/A
A0A384DLE1	#N/A	16.2636	#N/A	#N/A	#N/A	#N/A
A0A384DC14	#N/A	17.0081	#N/A	#N/A	#N/A	#N/A
A0A384DIJ7	#N/A	17.4301	#N/A	#N/A	#N/A	#N/A
A0A452RQZ2	#N/A	16.8083	#N/A	#N/A	#N/A	#N/A
A0A384CK96	#N/A	19.2167	#N/A	#N/A	#N/A	#N/A
A0A384BNF7	#N/A	16.691	#N/A	#N/A	#N/A	#N/A
A0A384CES4	#N/A	19.1894	#N/A	#N/A	#N/A	#N/A
A0A384CQ01	#N/A	17.3485	#N/A	#N/A	#N/A	#N/A
A0A452UN07	#N/A	18.4043	#N/A	#N/A	#N/A	#N/A
A0A384C2Y7	#N/A	18.1216	#N/A	#N/A	#N/A	#N/A
A0A384CK93	#N/A	18.8082	#N/A	#N/A	#N/A	#N/A
A0A452S333	#N/A	18.444	#N/A	#N/A	#N/A	#N/A
A0A1D1UKM5	#N/A	14.5611	#N/A	#N/A	#N/A	#N/A
A0A384D2W1	#N/A	16.9106	#N/A	#N/A	#N/A	#N/A
A0A384CEL4	#N/A	18.0221	#N/A	#N/A	#N/A	#N/A
A0A384CDH6	#N/A	17.534	#N/A	#N/A	#N/A	#N/A
A0A384CGD9	#N/A	16.8038	#N/A	#N/A	#N/A	#N/A
A0A384CPK1	#N/A	17.2204	#N/A	#N/A	#N/A	#N/A
A0A384CHZ0	#N/A	17.1602	#N/A	#N/A	#N/A	#N/A
A0A8M1GNE0	#N/A	17.1099	#N/A	#N/A	#N/A	#N/A
A0A384CMX2	#N/A	15.8007	#N/A	#N/A	#N/A	#N/A
A0A452R6X2	#N/A	17.2462	#N/A	#N/A	#N/A	#N/A
A0A384DU17	#N/A	16.5803	#N/A	#N/A	#N/A	#N/A
A0A384C272	#N/A	17.2082	#N/A	#N/A	#N/A	#N/A
A0A384C9I9	#N/A	18.9088	#N/A	#N/A	#N/A	#N/A
A0A384CDH3	#N/A	17.5268	#N/A	#N/A	#N/A	#N/A
A0A384C6K0	#N/A	16.6116	#N/A	#N/A	#N/A	#N/A
A0A384CUX9	#N/A	17.6592	#N/A	#N/A	#N/A	#N/A
A0A384DKZ5	#N/A	16.992	#N/A	#N/A	#N/A	#N/A
A0A452QIL5	#N/A	16.6638	#N/A	#N/A	#N/A	#N/A
A0A384BU03	#N/A	16.9364	#N/A	#N/A	#N/A	#N/A
A0A384BPV9	#N/A	17.2341	#N/A	#N/A	#N/A	#N/A
A0A384BZ11	#N/A	17.152	#N/A	#N/A	#N/A	#N/A
A0A452RZS6	#N/A	17.7042	#N/A	#N/A	#N/A	#N/A
A0A384CWS0	#N/A	17.2035	#N/A	#N/A	#N/A	#N/A
A0A452R4S4	#N/A	16.7439	#N/A	#N/A	#N/A	#N/A
A0A452S6S0	#N/A	18.0313	#N/A	#N/A	#N/A	#N/A
A0A384DDN7	#N/A	17.8922	#N/A	#N/A	#N/A	#N/A
A0A384C416	#N/A	16.6631	#N/A	#N/A	#N/A	#N/A
A0A452QDC8	#N/A	17.034	#N/A	#N/A	#N/A	#N/A
A0A452SEX6	#N/A	16.4758	#N/A	#N/A	#N/A	#N/A
A0A1D1UN41	#N/A	17.4133	#N/A	#N/A	#N/A	#N/A
A0A452TWP8	#N/A	17.4695	#N/A	#N/A	#N/A	#N/A
A0A384CEJ3	#N/A	19.2498	#N/A	#N/A	#N/A	#N/A
A0A384DAN2	#N/A	16.2564	#N/A	#N/A	#N/A	#N/A
A0A452R9F9	#N/A	17.5819	#N/A	#N/A	#N/A	#N/A
A0A452RJL5	#N/A	17.2509	#N/A	#N/A	#N/A	#N/A
A0A452QNT0	#N/A	19.0367	#N/A	#N/A	#N/A	#N/A
A0A384D995	#N/A	16.3653	#N/A	#N/A	#N/A	#N/A
A0A384DK48	#N/A	16.1992	#N/A	#N/A	#N/A	#N/A
A0A384CFD0	#N/A	17.3175	#N/A	#N/A	#N/A	#N/A
A0A452QWC6	#N/A	17.0013	#N/A	#N/A	#N/A	#N/A
A0A384BGM2	#N/A	17.8305	#N/A	#N/A	#N/A	#N/A
A0A384D9G1	#N/A	17.4502	#N/A	#N/A	#N/A	#N/A
A0A452SIB7	#N/A	17.431	#N/A	#N/A	#N/A	#N/A
A0A384CEC0	#N/A	15.6706	#N/A	#N/A	#N/A	#N/A
A0A384DIP7	#N/A	16.6774	#N/A	#N/A	#N/A	#N/A
A0A384C0W9	#N/A	17.3534	#N/A	#N/A	#N/A	#N/A
A0A384CZ90	#N/A	15.04	#N/A	#N/A	#N/A	#N/A
A0A384D032	#N/A	17.1054	#N/A	#N/A	#N/A	#N/A
A0A384DSI6	#N/A	17.3674	#N/A	#N/A	#N/A	#N/A
A0A452SC13	#N/A	18.4902	#N/A	#N/A	#N/A	#N/A
A0A384CX83	#N/A	16.8893	#N/A	#N/A	#N/A	#N/A
A0A452Q7C4	#N/A	16.9451	#N/A	#N/A	#N/A	#N/A
A0A384BQX0	#N/A	16.4865	#N/A	#N/A	#N/A	#N/A
A0A384D5A9	#N/A	17.9081	#N/A	#N/A	#N/A	#N/A
A0A384CRE6	#N/A	15.8151	#N/A	#N/A	#N/A	#N/A
A0A384CUV3	#N/A	16.4723	#N/A	#N/A	#N/A	#N/A
A0A452V649	#N/A	16.5074	#N/A	#N/A	#N/A	#N/A
A0A452STI5	#N/A	15.2923	#N/A	#N/A	#N/A	#N/A
A0A384CJ61	#N/A	15.616	#N/A	#N/A	#N/A	#N/A
A0A452UWN6	#N/A	16.0143	#N/A	#N/A	#N/A	#N/A
A0A384DR15	#N/A	18.1496	#N/A	#N/A	#N/A	#N/A
A0A384CNB8	#N/A	17.5266	#N/A	#N/A	#N/A	#N/A
A0A452T274	#N/A	15.3559	#N/A	#N/A	#N/A	#N/A
A0A384C7Q7	#N/A	15.7121	#N/A	#N/A	#N/A	#N/A
A0A452SPW3	#N/A	15.1661	#N/A	#N/A	#N/A	#N/A
A0A384BWZ7	#N/A	17.0004	#N/A	#N/A	#N/A	#N/A
A0A384D164	#N/A	16.907	#N/A	#N/A	#N/A	#N/A
A0A384BXC3	#N/A	15.2299	#N/A	#N/A	#N/A	#N/A
A0A384CMQ6	#N/A	16.0566	#N/A	#N/A	#N/A	#N/A
A0A452VM48	#N/A	18.6467	#N/A	#N/A	#N/A	#N/A
A0A452SVW8	#N/A	16.814	#N/A	#N/A	#N/A	#N/A
A0A452U556	#N/A	17.7428	#N/A	#N/A	#N/A	#N/A
A0A452SLC3	#N/A	17.2532	#N/A	#N/A	#N/A	#N/A
A0A384C9T2	#N/A	18.0989	#N/A	#N/A	#N/A	#N/A
A0A384CKS2	#N/A	16.6702	#N/A	#N/A	#N/A	#N/A
A0A384CH55	#N/A	19.1636	#N/A	#N/A	#N/A	#N/A
Q29562	#N/A	17.1562	#N/A	#N/A	#N/A	#N/A
A0A384D0T5	#N/A	18.0433	#N/A	#N/A	#N/A	#N/A
A0A452TF91	#N/A	17.0069	#N/A	#N/A	#N/A	#N/A
A0A1D1VTD9	#N/A	16.3402	#N/A	#N/A	#N/A	#N/A
A0A1D1UV09	#N/A	18.1558	#N/A	#N/A	#N/A	#N/A
A0A452Q7I3	#N/A	17.3365	#N/A	#N/A	#N/A	#N/A
A0A384CPA9	#N/A	17.0432	#N/A	#N/A	#N/A	#N/A
A0A452T7Z3	#N/A	#N/A	#N/A	#N/A	#N/A	#N/A
A0A1D1VTI0	#N/A	19.6714	#N/A	#N/A	#N/A	#N/A
A0A384C6N7	#N/A	16.7187	#N/A	#N/A	#N/A	#N/A
A0A346T5R5	#N/A	17.5758	#N/A	#N/A	#N/A	#N/A
A0A384CTK3	#N/A	17.5566	#N/A	#N/A	#N/A	#N/A
A0A384D2Y7	#N/A	15.8135	#N/A	#N/A	#N/A	#N/A
A0A452V0Z6	#N/A	17.3327	#N/A	#N/A	#N/A	#N/A
A0A384DEL8	#N/A	17.041	#N/A	#N/A	#N/A	#N/A
A0A452TCZ5	#N/A	17.1411	#N/A	#N/A	#N/A	#N/A
A0A384CI98	#N/A	16.2438	#N/A	#N/A	#N/A	#N/A
A0A384C4H3	#N/A	#N/A	#N/A	#N/A	#N/A	#N/A
A0A384D1U7	#N/A	16.8074	#N/A	#N/A	#N/A	#N/A
A0A384CVS6	#N/A	#N/A	#N/A	#N/A	#N/A	#N/A
A0A1D1VPL5	#N/A	18.0484	#N/A	#N/A	#N/A	#N/A
A0A452Q7H3	#N/A	18.7874	#N/A	#N/A	#N/A	#N/A
A0A384DK98	#N/A	15.7917	#N/A	#N/A	#N/A	#N/A
A0A1D1UIW7	#N/A	21.8733	#N/A	#N/A	#N/A	#N/A
A0A452SI44	#N/A	#N/A	#N/A	#N/A	#N/A	#N/A
A0A384BLK9	#N/A	17.3619	#N/A	#N/A	#N/A	#N/A
A0A384C9G0	#N/A	15.8867	#N/A	#N/A	#N/A	#N/A
A0A384BXW8	#N/A	19.7439	#N/A	#N/A	#N/A	#N/A
A0A384CIN7	#N/A	16.4602	#N/A	#N/A	#N/A	#N/A
A0A384CP48	#N/A	16.2421	#N/A	#N/A	#N/A	#N/A
A0A1D1VID8	#N/A	17.5919	#N/A	#N/A	#N/A	#N/A
A0A384DFD0	#N/A	15.4438	#N/A	#N/A	#N/A	#N/A
A0A452REL9	#N/A	14.529	#N/A	#N/A	#N/A	#N/A
A0A1D1V7A8	#N/A	20.7239	#N/A	#N/A	#N/A	#N/A
A0A1D1VJV3	#N/A	16.4061	#N/A	#N/A	#N/A	#N/A
A0A384BLF9	#N/A	17.9681	#N/A	#N/A	#N/A	#N/A
A0A452UKF9	#N/A	16.4104	#N/A	#N/A	#N/A	#N/A
A0A452QEM5	#N/A	15.2629	#N/A	#N/A	#N/A	#N/A
A0A1D1VZT2	#N/A	18.1032	#N/A	#N/A	#N/A	#N/A
A0A452U5Q1	#N/A	16.1392	#N/A	#N/A	#N/A	#N/A
A0A452RTJ9	#N/A	#N/A	#N/A	#N/A	#N/A	#N/A
A0A452U544	#N/A	15.0998	#N/A	#N/A	#N/A	#N/A
A0A384DSR9	#N/A	15.1283	#N/A	#N/A	#N/A	#N/A
A0A1D1UMA4	#N/A	17.7462	#N/A	#N/A	#N/A	#N/A
A0A384CFN2	#N/A	15.9965	#N/A	#N/A	#N/A	#N/A
A0A1D1VI29	#N/A	18.7977	#N/A	#N/A	#N/A	#N/A
A0A384BT84	#N/A	16.7737	#N/A	#N/A	#N/A	#N/A
A0A384BS10	#N/A	17.2681	#N/A	#N/A	#N/A	#N/A
A0A384CVU2	#N/A	14.2621	#N/A	#N/A	#N/A	#N/A
A0A384C6X7	#N/A	#N/A	#N/A	#N/A	#N/A	#N/A
A0A384D874	#N/A	20.3725	#N/A	#N/A	#N/A	#N/A
A0A452SEL1	#N/A	#N/A	#N/A	#N/A	#N/A	#N/A
A0A384CZZ7	#N/A	14.9301	#N/A	#N/A	#N/A	#N/A
A0A384C0H3	#N/A	15.3023	#N/A	#N/A	#N/A	#N/A
A0A384DJP8	#N/A	#N/A	#N/A	#N/A	#N/A	#N/A
A0A384BNP0	#N/A	16.9324	#N/A	#N/A	#N/A	#N/A
A0A452SRD1	#N/A	18.3822	#N/A	#N/A	#N/A	#N/A
A0A384DBX9	#N/A	18.698	#N/A	#N/A	#N/A	#N/A
A0A384BX43	#N/A	15.9191	#N/A	#N/A	#N/A	#N/A
A0A452UZ50	#N/A	19.4437	#N/A	#N/A	#N/A	#N/A
A0A384C4K5	#N/A	16.7778	#N/A	#N/A	#N/A	#N/A
A0A384CU96	#N/A	17.2822	#N/A	#N/A	#N/A	#N/A
A0A452RZK0	#N/A	16.4784	#N/A	#N/A	#N/A	#N/A
A0A384CQZ1	#N/A	15.572	#N/A	#N/A	#N/A	#N/A
A0A384D694	#N/A	14.7545	#N/A	#N/A	#N/A	#N/A
A0A384DEA7	#N/A	15.9659	#N/A	#N/A	#N/A	#N/A
A0A384BUH3	#N/A	16.6674	#N/A	#N/A	#N/A	#N/A
A0A1D1UFR1	#N/A	21.2422	#N/A	#N/A	#N/A	#N/A
A0A452QC92	#N/A	16.4154	#N/A	#N/A	#N/A	#N/A
A0A384BPM8	#N/A	#N/A	#N/A	#N/A	#N/A	#N/A
A0A384DMB5	#N/A	19.5344	#N/A	#N/A	#N/A	#N/A
A0A452QJ07	#N/A	16.099	#N/A	#N/A	#N/A	#N/A
A0A384CNL2	#N/A	17.3734	#N/A	#N/A	#N/A	#N/A
A0A384DC72	#N/A	16.6935	#N/A	#N/A	#N/A	#N/A
A0A384CI25	#N/A	16.4341	#N/A	#N/A	#N/A	#N/A
A0A384C2H9	#N/A	19.3948	#N/A	#N/A	#N/A	#N/A
A0A384BUI2	#N/A	21.8748	#N/A	#N/A	#N/A	#N/A
A0A384CER2	#N/A	16.4725	#N/A	#N/A	#N/A	#N/A
A0A384DFW6	#N/A	17.0718	#N/A	#N/A	#N/A	#N/A
A0A452V120	#N/A	#N/A	#N/A	#N/A	#N/A	#N/A
A0A452SWN1	#N/A	16.4944	#N/A	#N/A	#N/A	#N/A
A0A452Q7A1	#N/A	17.0667	#N/A	#N/A	#N/A	#N/A
A0A1D1V340	#N/A	16.5522	#N/A	#N/A	#N/A	#N/A
A0A384CQA4	#N/A	#N/A	#N/A	#N/A	#N/A	#N/A
A0A384BL56	#N/A	16.3883	#N/A	#N/A	#N/A	#N/A
A0A384DH28	#N/A	17.3575	#N/A	#N/A	#N/A	#N/A
A0A384D238	#N/A	16.1657	#N/A	#N/A	#N/A	#N/A
A0A452RJS0	#N/A	18.7685	#N/A	#N/A	#N/A	#N/A
A0A384DKU3	#N/A	17.3435	#N/A	#N/A	#N/A	#N/A
A0A384BTQ1	#N/A	17.9253	#N/A	#N/A	#N/A	#N/A
A0A1D1UVH4	#N/A	16.5741	#N/A	#N/A	#N/A	#N/A
A0A452S5K2	#N/A	17.8698	#N/A	#N/A	#N/A	#N/A
A0A1D1VQ25	#N/A	20.6376	#N/A	#N/A	#N/A	#N/A
A0A452V468	#N/A	18.4526	#N/A	#N/A	#N/A	#N/A
A0A384CV05	#N/A	18.0521	#N/A	#N/A	#N/A	#N/A
A0A452R6C9	#N/A	#N/A	#N/A	#N/A	#N/A	#N/A
A0A384BMS7	#N/A	23.1254	#N/A	#N/A	#N/A	#N/A
A0A384CD33	#N/A	15.0398	#N/A	#N/A	#N/A	#N/A
A0A384BXA7	#N/A	15.7899	#N/A	#N/A	#N/A	#N/A
A0A384C2G8	#N/A	16.2215	#N/A	#N/A	#N/A	#N/A
A0A1D1UQX1	#N/A	17.9982	#N/A	#N/A	#N/A	#N/A
A0A1D1VCK1	#N/A	18.2706	#N/A	#N/A	#N/A	#N/A
A0A384DRU5	#N/A	15.0588	#N/A	#N/A	#N/A	#N/A
A0A1D1VX09	#N/A	19.9159	#N/A	#N/A	#N/A	#N/A
A0A1D1US35	#N/A	20.9079	#N/A	#N/A	#N/A	#N/A
A0A1D1VFQ0	#N/A	20.1965	#N/A	#N/A	#N/A	#N/A
A0A452TFZ4	#N/A	19.1481	#N/A	#N/A	#N/A	#N/A
A0A1D1V9A2	#N/A	18.7951	#N/A	#N/A	#N/A	#N/A
A0A384D1D9	#N/A	17.4082	#N/A	#N/A	#N/A	#N/A
A0A452V1Z4	#N/A	18.7725	#N/A	#N/A	#N/A	#N/A
A0A452SWG2	#N/A	16.1793	#N/A	#N/A	#N/A	#N/A
A0A452RHU4	#N/A	19.5607	#N/A	#N/A	#N/A	#N/A
A0A384DFK5	#N/A	19.9836	#N/A	#N/A	#N/A	#N/A
A0A452RT52	#N/A	17.9161	#N/A	#N/A	#N/A	#N/A
A0A384BMP9	#N/A	16.2374	#N/A	#N/A	#N/A	#N/A
A0A384D4B0	#N/A	#N/A	#N/A	#N/A	#N/A	#N/A
A0A452RLD7	#N/A	19.8336	#N/A	#N/A	#N/A	#N/A
A0A384DGM6	#N/A	16.9148	#N/A	#N/A	#N/A	#N/A
A0A384CTH2	#N/A	22.7759	#N/A	#N/A	#N/A	#N/A
A0A384CW45	#N/A	17.7435	#N/A	#N/A	#N/A	#N/A
A0A384CHJ7	#N/A	16.5944	#N/A	#N/A	#N/A	#N/A
A0A384CBZ1	#N/A	#N/A	#N/A	#N/A	#N/A	#N/A
A0A1D1VAN3	#N/A	15.3224	#N/A	#N/A	#N/A	#N/A
A0A384DDI0	#N/A	17.6147	#N/A	#N/A	#N/A	#N/A
A0A452Q8M5	#N/A	17.7977	#N/A	#N/A	#N/A	#N/A
A0A1D1VTD4	#N/A	#N/A	#N/A	#N/A	#N/A	#N/A
A0A452UWT9	#N/A	16.3376	#N/A	#N/A	#N/A	#N/A
A0A343LNW8	#N/A	15.0309	#N/A	#N/A	#N/A	#N/A
A0A384CF64	#N/A	#N/A	#N/A	#N/A	#N/A	#N/A
A0A384DJS3	#N/A	#N/A	#N/A	#N/A	#N/A	#N/A
A0A384BU69	#N/A	17.1167	#N/A	#N/A	#N/A	#N/A
A0A452T9P1	#N/A	16.2452	#N/A	#N/A	#N/A	#N/A
A0A452RM46	#N/A	18.2137	#N/A	#N/A	#N/A	#N/A
A0A384CYS6	#N/A	#N/A	#N/A	#N/A	#N/A	#N/A
A0A452RT04	#N/A	#N/A	#N/A	#N/A	#N/A	#N/A
A0A1D1UWK3	#N/A	19.893	#N/A	#N/A	#N/A	#N/A
A0A384C2C8	#N/A	19.8892	#N/A	#N/A	#N/A	#N/A
A0A1D1UUL7	#N/A	21.6609	#N/A	#N/A	#N/A	#N/A
A0A384D0W7	#N/A	17.5706	#N/A	#N/A	#N/A	#N/A
A0A1D1UX08	#N/A	19.2936	#N/A	#N/A	#N/A	#N/A
A0A452TU76	#N/A	15.1254	#N/A	#N/A	#N/A	#N/A
A0A384DG31	#N/A	17.3993	#N/A	#N/A	#N/A	#N/A
A0A1D1V307	#N/A	#N/A	#N/A	#N/A	#N/A	#N/A
A0A452QK73	#N/A	15.5759	#N/A	#N/A	#N/A	#N/A
A0A1D1W9G5	#N/A	19.6413	#N/A	#N/A	#N/A	#N/A
A0A452T7H4	#N/A	#N/A	#N/A	#N/A	#N/A	#N/A
A0A452UYT7	#N/A	17.9083	#N/A	#N/A	#N/A	#N/A
A0A384BLK3	#N/A	15.0618	#N/A	#N/A	#N/A	#N/A
A0A384CM52	#N/A	#N/A	#N/A	#N/A	#N/A	#N/A
A0A384BWX0	#N/A	#N/A	#N/A	#N/A	#N/A	#N/A
A0A384BN46	#N/A	18.1195	#N/A	#N/A	#N/A	#N/A
A0A452S2Z4	#N/A	#N/A	#N/A	#N/A	#N/A	#N/A
A0A452SQ61	#N/A	13.9712	#N/A	#N/A	#N/A	#N/A
A0A384CXS7	#N/A	15.0268	#N/A	#N/A	#N/A	#N/A
A0A452Q995	#N/A	19.8981	#N/A	#N/A	#N/A	#N/A
A0A1D1VTE0	#N/A	18.3543	#N/A	#N/A	#N/A	#N/A
A0A384CDD5	#N/A	17.2303	#N/A	#N/A	#N/A	#N/A
A0A1D1VFH1	#N/A	19.6926	#N/A	#N/A	#N/A	#N/A
A0A384BY03	#N/A	16.6174	#N/A	#N/A	#N/A	#N/A
A0A452UIB2	#N/A	17.3292	#N/A	#N/A	#N/A	#N/A
A0A1D1UXH1	#N/A	18.1164	#N/A	#N/A	#N/A	#N/A
A0A1D1VT22	#N/A	17.4599	#N/A	#N/A	#N/A	#N/A
A0A384D8A5	#N/A	15.4105	#N/A	#N/A	#N/A	#N/A
A0A384DKD2	#N/A	16.1064	#N/A	#N/A	#N/A	#N/A
A0A1D1VQ38	#N/A	21.1398	#N/A	#N/A	#N/A	#N/A
A0A452QAR6	#N/A	#N/A	#N/A	#N/A	#N/A	#N/A
A0A452RIS1	#N/A	18.2566	#N/A	#N/A	#N/A	#N/A
A0A384DE58	#N/A	16.7827	#N/A	#N/A	#N/A	#N/A
A0A8M1FQK5	#N/A	#N/A	#N/A	#N/A	#N/A	#N/A
A0A452T527	#N/A	#N/A	#N/A	#N/A	#N/A	#N/A
A0A452RVM5	#N/A	18.2242	#N/A	#N/A	#N/A	#N/A
A0A452UEI1	#N/A	13.9079	#N/A	#N/A	#N/A	#N/A
A0A1D1V2R0	#N/A	#N/A	#N/A	#N/A	#N/A	#N/A
A0A384DT24	#N/A	17.0963	#N/A	#N/A	#N/A	#N/A
A0A452S891	#N/A	15.5462	#N/A	#N/A	#N/A	#N/A
A0A1D1UKX3	#N/A	14.4666	#N/A	#N/A	#N/A	#N/A
A0A452R573	#N/A	16.496	#N/A	#N/A	#N/A	#N/A
A0A1D1VVY2	#N/A	19.4337	#N/A	#N/A	#N/A	#N/A
A0A452T9I1	#N/A	17.5473	#N/A	#N/A	#N/A	#N/A
A0A1D1UZU8	#N/A	#N/A	#N/A	#N/A	#N/A	#N/A
A0A384CG76	#N/A	18.0414	#N/A	#N/A	#N/A	#N/A
A0A1D1VH85	#N/A	#N/A	#N/A	#N/A	#N/A	#N/A
A0A384DBH5	#N/A	18.8609	#N/A	#N/A	#N/A	#N/A
A0A384BNL0	#N/A	16.1662	#N/A	#N/A	#N/A	#N/A
A0A1D1V4I8	#N/A	23.697	#N/A	#N/A	#N/A	#N/A
A0A452TAZ9	#N/A	16.9074	#N/A	#N/A	#N/A	#N/A
A0A452QCX9	#N/A	19.4311	#N/A	#N/A	#N/A	#N/A
A0A452TL14	#N/A	16.9216	#N/A	#N/A	#N/A	#N/A
A0A452QBH3	#N/A	#N/A	#N/A	#N/A	#N/A	#N/A
A0A452R1S9	#N/A	17.91	#N/A	#N/A	#N/A	#N/A
A0A1D1V4B4	#N/A	16.5984	#N/A	#N/A	#N/A	#N/A
A0A1D1VA83	#N/A	13.9712	#N/A	#N/A	#N/A	#N/A
A0A384C564	#N/A	16.289	#N/A	#N/A	#N/A	#N/A
A0A384D5D1	#N/A	18.9878	#N/A	#N/A	#N/A	#N/A
A0A452T1Y0	#N/A	#N/A	#N/A	#N/A	#N/A	#N/A
A0A384DTH5	#N/A	15.8813	#N/A	#N/A	#N/A	#N/A
A0A384DH10	#N/A	18.2033	#N/A	#N/A	#N/A	#N/A
A0A452TDK9	#N/A	15.993	#N/A	#N/A	#N/A	#N/A
A0A384CJ83	#N/A	16.101	#N/A	#N/A	#N/A	#N/A
A0A452QAM8	#N/A	#N/A	#N/A	#N/A	#N/A	#N/A
A0A1D1W567	#N/A	#N/A	#N/A	#N/A	#N/A	#N/A
A0A452SX00	#N/A	#N/A	#N/A	#N/A	#N/A	#N/A
A0A384BVE5	#N/A	16.5321	#N/A	#N/A	#N/A	#N/A
A0A1D1V4P9	#N/A	21.6399	#N/A	#N/A	#N/A	#N/A
A0A1D1US26	#N/A	#N/A	#N/A	#N/A	#N/A	#N/A
A0A1D1W6W4	#N/A	15.7986	#N/A	#N/A	#N/A	#N/A
A0A384CFN5	#N/A	17.7456	#N/A	#N/A	#N/A	#N/A
A0A452S7T3	#N/A	18.2983	#N/A	#N/A	#N/A	#N/A
A0A452Q7P1	#N/A	17.0847	#N/A	#N/A	#N/A	#N/A
A0A384D7P4	#N/A	#N/A	#N/A	#N/A	#N/A	#N/A
A0A1D1V0T1	#N/A	19.3449	#N/A	#N/A	#N/A	#N/A
A0A452TUC7	#N/A	20.5804	#N/A	#N/A	#N/A	#N/A
A0A452UW43	#N/A	#N/A	#N/A	#N/A	#N/A	#N/A
A0A384DAH6	#N/A	#N/A	#N/A	#N/A	#N/A	#N/A
A0A452U074	#N/A	17.6894	#N/A	#N/A	#N/A	#N/A
A0A384BKL1	#N/A	20.6242	#N/A	#N/A	#N/A	#N/A
A0A1D1VS95	#N/A	20.4254	#N/A	#N/A	#N/A	#N/A
A0A452TRF1	#N/A	15.7525	#N/A	#N/A	#N/A	#N/A
A0A384BUA5	#N/A	15.5181	#N/A	#N/A	#N/A	#N/A
A0A1D1W4M8	#N/A	#N/A	#N/A	#N/A	#N/A	#N/A
Q6XQI8	#N/A	18.7275	#N/A	#N/A	#N/A	#N/A
A0A1D1W4J9	#N/A	21.1516	#N/A	#N/A	#N/A	#N/A
A0A384BTK5	#N/A	17.7226	#N/A	#N/A	#N/A	#N/A
A0A384D5R7	#N/A	15.1477	#N/A	#N/A	#N/A	#N/A
A0A384C7D6	#N/A	16.101	#N/A	#N/A	#N/A	#N/A
A0A1D1V3D2	#N/A	17.78	#N/A	#N/A	#N/A	#N/A
A0A1D1V0S6	#N/A	17.2686	#N/A	#N/A	#N/A	#N/A
A0A384C3A4	#N/A	18.1825	#N/A	#N/A	#N/A	#N/A
A0A384CLQ0	#N/A	#N/A	#N/A	#N/A	#N/A	#N/A
A0A384D6C9	#N/A	15.6634	#N/A	#N/A	#N/A	#N/A
A0A452S446	#N/A	21.1242	#N/A	#N/A	#N/A	#N/A
A0A384CF77	#N/A	15.2421	#N/A	#N/A	#N/A	#N/A
A0A452UP63	#N/A	#N/A	#N/A	#N/A	#N/A	#N/A
A0A452RBJ4	#N/A	#N/A	#N/A	#N/A	#N/A	#N/A
A0A452SJ15	#N/A	#N/A	#N/A	#N/A	#N/A	#N/A
A0A1D1VCS7	#N/A	#N/A	#N/A	#N/A	#N/A	#N/A
A0A384DQ77	#N/A	#N/A	#N/A	#N/A	#N/A	#N/A
A0A452V7U5	#N/A	#N/A	#N/A	#N/A	#N/A	#N/A
A0A452T0H7	#N/A	#N/A	#N/A	#N/A	#N/A	#N/A
A0A384BUH5	#N/A	#N/A	#N/A	#N/A	#N/A	#N/A
A0A384D969	#N/A	#N/A	#N/A	#N/A	#N/A	#N/A
A0A1D1UTW5	#N/A	#N/A	#N/A	#N/A	#N/A	#N/A
A0A452SIC6	#N/A	#N/A	#N/A	#N/A	#N/A	#N/A
A0A1D1WAL2	#N/A	#N/A	#N/A	#N/A	#N/A	#N/A
A0A1D1VBL7	#N/A	#N/A	#N/A	#N/A	#N/A	#N/A
A0A452Q8A4	#N/A	#N/A	#N/A	#N/A	#N/A	#N/A
A0A452UX59	#N/A	#N/A	#N/A	#N/A	#N/A	#N/A
A0A1D1V2L3	#N/A	#N/A	#N/A	#N/A	#N/A	#N/A
A0A1D1W257	#N/A	#N/A	#N/A	#N/A	#N/A	#N/A
A0A1D1VUP9	#N/A	#N/A	#N/A	#N/A	#N/A	#N/A
A0A1D1VYZ7	#N/A	#N/A	#N/A	#N/A	#N/A	#N/A
A0A1D1W3M9	#N/A	#N/A	#N/A	#N/A	#N/A	#N/A
A0A1D1VFY4	#N/A	#N/A	#N/A	#N/A	#N/A	#N/A
A0A1D1VBK2	#N/A	#N/A	#N/A	#N/A	#N/A	#N/A
A0A1D1UYP1	#N/A	#N/A	#N/A	#N/A	#N/A	#N/A
A0A1D1VE08	#N/A	#N/A	#N/A	#N/A	#N/A	#N/A
A0A384CCZ5	#N/A	#N/A	#N/A	#N/A	#N/A	#N/A
A0A1D1VRJ2	#N/A	#N/A	#N/A	#N/A	#N/A	#N/A
A0A8M1GT01	#N/A	#N/A	#N/A	#N/A	#N/A	#N/A
A0A384BWL0	#N/A	#N/A	#N/A	#N/A	#N/A	#N/A
A0A384BZ15	#N/A	#N/A	#N/A	#N/A	#N/A	#N/A
A0A452Q7X6	#N/A	#N/A	#N/A	#N/A	#N/A	#N/A
A0A1D1VLR4	#N/A	#N/A	#N/A	#N/A	#N/A	#N/A
A0A452VDB9	#N/A	#N/A	#N/A	#N/A	#N/A	#N/A
A0A8M1G0F4	#N/A	#N/A	#N/A	#N/A	#N/A	#N/A
A0A384D122	#N/A	#N/A	#N/A	#N/A	#N/A	#N/A
A0A1D1VMT0	#N/A	#N/A	#N/A	#N/A	#N/A	#N/A
A0A1D1URX6	#N/A	#N/A	#N/A	#N/A	#N/A	#N/A
A0A452V0L3	#N/A	#N/A	#N/A	#N/A	#N/A	#N/A
A0A384CR90	#N/A	#N/A	#N/A	#N/A	#N/A	#N/A
A0A384CJT8	#N/A	#N/A	#N/A	#N/A	#N/A	#N/A
A0A452QAQ4	#N/A	#N/A	#N/A	#N/A	#N/A	#N/A
A0A8M1GI40	#N/A	#N/A	#N/A	#N/A	#N/A	#N/A
A0A1D1VGF2	#N/A	#N/A	#N/A	#N/A	#N/A	#N/A
A0A452SMD7	#N/A	#N/A	#N/A	#N/A	#N/A	#N/A
A0A452VJ55	#N/A	#N/A	#N/A	#N/A	#N/A	#N/A
A0A452VJA5	#N/A	#N/A	#N/A	#N/A	#N/A	#N/A
A0A1D1V520	#N/A	#N/A	#N/A	#N/A	#N/A	#N/A
A0A452TL76	#N/A	#N/A	#N/A	#N/A	#N/A	#N/A
A0A1D1W3N2	#N/A	#N/A	#N/A	#N/A	#N/A	#N/A
A0A1D1USA6	#N/A	#N/A	#N/A	#N/A	#N/A	#N/A
A0A1D1VJL4	#N/A	#N/A	#N/A	#N/A	#N/A	#N/A
A0A384C6Q1	#N/A	#N/A	#N/A	#N/A	#N/A	#N/A
A0A452U5T6	#N/A	#N/A	#N/A	#N/A	#N/A	#N/A
A0A1D1V485	#N/A	#N/A	#N/A	#N/A	#N/A	#N/A
A0A1D1UEM9	#N/A	#N/A	#N/A	#N/A	#N/A	#N/A
A0A1D1VKH2	#N/A	#N/A	#N/A	#N/A	#N/A	#N/A
A0A8M1FHS7	#N/A	#N/A	#N/A	#N/A	#N/A	#N/A
