# Supplementary material for: Cryotolerance of brown bear (Ursus arctos) sperm depends on sperm origin: insights into sperm quality and proteomic profiles
Source: Sci Rep. 2026 May 8;16:21128. doi: 10.1038/s41598-026-43295-0 (PMC13342079; doi:10.1038/s41598-026-43295-0)
Supplement: Supplementary file 2 — Supplementary Material 2 [file 41598_2026_43295_MOESM2_ESM.xlsx]

## Sheet: DEPs
ID	logFC	AveExpr	t	P.Value	adj.P.Val	B
A0A452QMF0	5.14169	19.7136	4.09569	0.000556987	0.00490523	-0.137694
A0A452Q891	3.11922	19.6057	4.04737	9.9747e-05	0.00101915	0.786244
A0A8M1GGK2	2.13409	17.4683	3.40285	0.00102321	0.00775659	-1.23567
A0A384CDQ6	-1.0033	19.3124	-4.02907	0.00010714	0.00104908	0.719467
A0A1L5JCK9	-1.00949	18.6471	-3.31827	0.00125871	0.00924368	-1.582
A0A384CIF1	-1.03489	17.7857	-2.87524	0.00493926	0.0297622	-2.80206
A0A1D1VTG3	-1.04411	17.4297	-2.77509	0.00670591	0.0375212	-3.0888
A0A384D5K5	-1.09226	22.5217	-4.1733	6.00966e-05	0.000641941	1.2277
A0A452RD25	-1.09585	18.674	-2.62427	0.00998923	0.0489056	-3.49346
A0A384D7Q8	-1.13925	21.8244	-3.50946	0.000651014	0.00546387	-1.01099
A0A384BTP3	-1.2284	18.3145	-3.21849	0.00175084	0.0124681	-1.86954
A0A452REV1	-1.36297	18.5305	-4.26753	4.48577e-05	0.000501979	1.5463
A0A384C381	-1.37341	19.5469	-2.70025	0.00808834	0.0431991	-3.27935
A0A452RRQ9	-1.38478	20.0164	-4.30583	3.68996e-05	0.000437256	1.70261
A0A452QEC6	-1.46136	18.4575	-5.07572	1.69067e-06	3.97307e-05	4.64374
A0A384BZT6	-1.48239	18.4636	-3.56173	0.00056358	0.00490523	-0.848251
A0A384D4N8	-1.55015	21.04	-5.37254	4.30268e-07	1.26391e-05	5.95111
A0A452RKW6	-1.6068	19.9876	-3.47674	0.000739205	0.00579044	-1.10385
A0A452TU63	-1.6158	18.8138	-4.63539	1.04389e-05	0.000144302	2.91936
A0A384BJG3	-1.66514	20.0379	-5.12652	1.33035e-06	3.47369e-05	4.87973
A0A452QBZ5	-1.68404	18.6566	-5.60744	1.66335e-07	6.51477e-06	6.87683
A0A452SM85	-1.75207	18.9409	-4.88947	3.71874e-06	7.28254e-05	3.90657
A0A452SZT8	-1.78818	17.7682	-4.63368	1.04153e-05	0.000144302	2.93102
A0A384BYY2	-1.81867	17.8033	-4.84812	5.70266e-06	8.93417e-05	3.56301
A0A8M1GQR3	-1.84406	17.5496	-4.52832	1.78974e-05	0.000233661	2.47143
A0A384C6L6	-1.9769	20.7401	-5.53504	2.15458e-07	7.23325e-06	6.62091
A0A452RQD5	-2.06541	20.8675	-4.30238	3.72133e-05	0.000437256	1.6844
A0A452UXY2	-2.08501	18.2612	-3.27277	0.00207396	0.0143347	-1.75373
A0A452QJY0	-2.11207	17.1396	-4.81035	5.10719e-06	8.93417e-05	3.61223
A0A452SA90	-2.12643	19.9886	-4.97173	2.53623e-06	5.4183e-05	4.25924
A0A452S6N6	-2.25872	19.189	-6.86427	4.7723e-10	5.60745e-08	12.5561
A0A384BZ26	-2.28592	19.9947	-4.7771	5.62669e-06	8.93417e-05	3.48579
A0A384CTB1	-3.29981	19.6939	-6.58481	4.7788e-09	3.74339e-07	10.4675
A0A384D8F3	-3.42569	20.2667	-5.69749	1.27498e-07	5.99241e-06	7.18011
A0A384C9B0	-4.42475	22.1138	-7.13232	1.35452e-10	3.18311e-08	13.8317
A0A384D1G2	-4.42581	19.6681	-6.38217	2.47474e-08	1.45391e-06	8.95569

## Sheet: All
ID	logFC	AveExpr	t	P.Value	adj.P.Val	B
A0A384C9B0	-4.42475	22.1138	-7.13232	1.35452e-10	1.35452e-10	13.8317
A0A452S6N6	-2.25872	19.189	-6.86427	4.7723e-10	4.7723e-10	12.5561
A0A384CTB1	-3.29981	19.6939	-6.58481	4.7788e-09	4.7788e-09	10.4675
A0A384D1G2	-4.42581	19.6681	-6.38217	2.47474e-08	2.47474e-08	8.95569
A0A384D8F3	-3.42569	20.2667	-5.69749	1.27498e-07	1.27498e-07	7.18011
A0A452QBZ5	-1.68404	18.6566	-5.60744	1.66335e-07	1.66335e-07	6.87683
A0A384C6L6	-1.9769	20.7401	-5.53504	2.15458e-07	2.15458e-07	6.62091
A0A384D4N8	-1.55015	21.04	-5.37254	4.30268e-07	4.30268e-07	5.95111
A0A384BJG3	-1.66514	20.0379	-5.12652	1.33035e-06	1.33035e-06	4.87973
A0A452QEC6	-1.46136	18.4575	-5.07572	1.69067e-06	1.69067e-06	4.64374
A0A452SA90	-2.12643	19.9886	-4.97173	2.53623e-06	2.53623e-06	4.25924
A0A452SM85	-1.75207	18.9409	-4.88947	3.71874e-06	3.71874e-06	3.90657
A0A452QJY0	-2.11207	17.1396	-4.81035	5.10719e-06	5.10719e-06	3.61223
A0A384BZ26	-2.28592	19.9947	-4.7771	5.62669e-06	5.62669e-06	3.48579
A0A384BYY2	-1.81867	17.8033	-4.84812	5.70266e-06	5.70266e-06	3.56301
A0A452SZT8	-1.78818	17.7682	-4.63368	1.04153e-05	1.04153e-05	2.93102
A0A452TU63	-1.6158	18.8138	-4.63539	1.04389e-05	1.04389e-05	2.91936
A0A8M1GQR3	-1.84406	17.5496	-4.52832	1.78974e-05	1.78974e-05	2.47143
A0A452RRQ9	-1.38478	20.0164	-4.30583	3.68996e-05	3.68996e-05	1.70261
A0A452RQD5	-2.06541	20.8675	-4.30238	3.72133e-05	3.72133e-05	1.6844
A0A452REV1	-1.36297	18.5305	-4.26753	4.48577e-05	4.48577e-05	1.5463
A0A384D5K5	-1.09226	22.5217	-4.1733	6.00966e-05	6.00966e-05	1.2277
A0A452Q891	3.11922	19.6057	4.04737	9.9747e-05	9.9747e-05	0.786244
A0A384CDQ6	-1.0033	19.3124	-4.02907	0.00010714	0.00010714	0.719467
A0A384DJL7	-0.893841	20.4364	-3.65387	0.000396909	0.000396909	-0.54942
A0A452QMF0	5.14169	19.7136	4.09569	0.000556987	0.000556987	-0.137694
A0A384BZT6	-1.48239	18.4636	-3.56173	0.00056358	0.00056358	-0.848251
A0A384D7Q8	-1.13925	21.8244	-3.50946	0.000651014	0.000651014	-1.01099
A0A384BMW2	-0.888614	20.3679	-3.48691	0.000706862	0.000706862	-1.08621
A0A452RKW6	-1.6068	19.9876	-3.47674	0.000739205	0.000739205	-1.10385
A0A8M1GGK2	2.13409	17.4683	3.40285	0.00102321	0.00102321	-1.23567
A0A1L5JCK9	-1.00949	18.6471	-3.31827	0.00125871	0.00125871	-1.582
A0A384BTP3	-1.2284	18.3145	-3.21849	0.00175084	0.00175084	-1.86954
A0A452UXY2	-2.08501	18.2612	-3.27277	0.00207396	0.00207396	-1.75373
A0A452R2U1	-0.891529	19.7327	-3.07475	0.00265025	0.00265025	-2.30778
A0A384DHU7	-0.787126	22.0775	-3.04298	0.00292227	0.00292227	-2.3971
A0A452ULU1	-0.991469	18.8186	-2.9908	0.00352394	0.00352394	-2.52447
A0A452QYE4	-0.926014	18.8843	-2.95317	0.00401834	0.00401834	-2.56155
A0A384CIF1	-1.03489	17.7857	-2.87524	0.00493926	0.00493926	-2.80206
A0A384BSK8	-0.835507	21.9945	-2.78899	0.00621157	0.00621157	-3.08197
A0A384DRG8	-0.610101	20.6507	-2.7711	0.00654849	0.00654849	-3.12912
A0A1D1VTG3	-1.04411	17.4297	-2.77509	0.00670591	0.00670591	-3.0888
A0A384CEK0	-0.901104	18.3828	-2.72981	0.00742846	0.00742846	-3.22885
A0A384C381	-1.37341	19.5469	-2.70025	0.00808834	0.00808834	-3.27935
A0A452QGU0	-0.968326	18.6337	-2.68703	0.00847814	0.00847814	-3.31819
A0A384C4L8	-0.772717	21.0799	-2.62881	0.00977829	0.00977829	-3.48852
A0A384BGL0	-0.82338	19.7267	-2.62532	0.00989587	0.00989587	-3.48731
A0A452RD25	-1.09585	18.674	-2.62427	0.00998923	0.00998923	-3.49346
A0A452SXT0	-0.858373	17.7729	-2.63562	0.0104446	0.0104446	-3.35563
A0A384BI21	-0.850747	21.7381	-2.57156	0.0114295	0.0114295	-3.62784
A0A1D1VLC6	-1.07835	17.8067	-2.5864	0.011479	0.011479	-3.49275
A0A452SSD1	-0.855246	19.9151	-2.56953	0.0115171	0.0115171	-3.61234
A0A384C236	-1.61188	15.6483	-2.74036	0.0115541	0.0115541	-3.02585
A0A384DF06	-0.938354	18.899	-2.53036	0.0132516	0.0132516	-3.60324
A0A452USA2	-1.02153	18.7925	-2.47467	0.0149506	0.0149506	-3.85138
A0A452U3D2	-0.713899	23.1963	-2.40521	0.0177961	0.0177961	-4.01887
A0A384D2L2	-0.576265	19.0417	-2.35867	0.0201324	0.0201324	-4.11431
A0A1D1VT87	-1.07471	19.0872	-2.3585	0.0202344	0.0202344	-4.07603
A0A384DN38	-0.777863	16.3942	-2.37562	0.0210061	0.0210061	-3.84432
A0A1D1UWE9	-1.19794	16.6897	-2.3466	0.0216926	0.0216926	-3.91722
A0A452VI38	-0.608845	21.3848	-2.31686	0.0223565	0.0223565	-4.21764
A0A452SZT1	-0.735465	19.8126	-2.30872	0.022856	0.022856	-4.23624
A0A384CPM5	-0.58073	20.2336	-2.30199	0.0232288	0.0232288	-4.23934
A0A384CGH3	-1.35293	16.2168	-2.32387	0.0235307	0.0235307	-3.97329
A0A384D0S5	-0.646714	22.4042	-2.27941	0.0245302	0.0245302	-4.29889
A0A452TF91	-2.86524	17.0069	-2.57622	0.025147	0.025147	-3.21856
A0A452SE73	-1.31879	16.9601	-2.24586	0.0268675	0.0268675	-4.33713
A0A452TN92	-0.879137	17.0325	-2.24691	0.0275719	0.0275719	-4.25149
A0A1D1UHH3	-0.617974	20.4057	-2.21499	0.0287956	0.0287956	-4.43727
A0A1D1VBI6	-0.479823	23.0549	-2.18762	0.0307679	0.0307679	-4.49459
A0A452SZX3	-0.690486	22.5278	-2.16344	0.0326247	0.0326247	-4.5449
A0A452Q989	1.63569	19.4068	2.19907	0.0349645	0.0349645	-4.20097
A0A384BUJ0	-0.716464	18.7292	-2.10007	0.0382542	0.0382542	-4.63958
A0A1D1ULC8	-0.948309	16.8997	-2.09726	0.0389377	0.0389377	-4.61728
A0A1D1VDB2	2.73632	18.1166	2.49722	0.0394409	0.0394409	-3.49761
A0A452V2F2	-1.01384	16.6229	-2.08911	0.0402631	0.0402631	-4.44799
A0A452SGU3	-1.35311	16.4565	-2.08674	0.0424683	0.0424683	-4.30602
A0A452UP28	-1.69916	18.1621	-2.1981	0.042632	0.042632	-3.89991
A0A384D5M7	1.554	19.3302	2.10456	0.0430014	0.0430014	-4.37981
A0A384C9K7	-0.674587	19.0011	-2.04274	0.0438369	0.0438369	-4.75398
A0A1D1VWK4	-0.595376	21.0991	-2.03838	0.043859	0.043859	-4.79693
A0A452S8Q5	-1.63483	18.1437	-2.15905	0.0459947	0.0459947	-3.96446
A0A452RP96	-1.57064	18.9828	-2.06104	0.0463576	0.0463576	-4.24297
A0A452UHP9	-0.820518	17.3274	-2.03356	0.046549	0.046549	-4.38498
A0A8M1GUD2	-3.29098	15.1194	-2.43131	0.0486133	0.0486133	-3.60429
A0A384CEF8	-1.76103	17.4004	-2.00634	0.0509746	0.0509746	-4.3565
A0A384CK96	2.54123	19.2167	2.14207	0.0515255	0.0515255	-3.86135
A0A384CLU5	-0.342178	23.7569	-1.93274	0.0557844	0.0557844	-4.99896
A0A384C9R0	-0.523578	23.3666	-1.91501	0.0580331	0.0580331	-5.03189
A0A452SSN2	-0.62441	18.512	-1.91016	0.0589662	0.0589662	-5.00432
A0A384C1E6	-0.474124	22.6486	-1.891	0.0611996	0.0611996	-5.07602
A0A384D5D3	-0.853536	16.8261	-1.90467	0.0630337	0.0630337	-4.70521
A0A452SSJ2	-0.664946	21.2281	-1.87264	0.0637636	0.0637636	-5.10961
A0A384CDH6	3.11409	17.534	2.08054	0.066827	0.066827	-4.13595
A0A452TCI3	-0.794431	20.1339	-1.83816	0.0688632	0.0688632	-5.13382
A0A384C8X4	-0.763757	18.4949	-1.7784	0.0782292	0.0782292	-5.26494
A0A452UQ75	-0.88499	18.019	-1.76773	0.0807334	0.0807334	-5.08393
A0A452V5R2	-0.629912	18.5678	-1.75379	0.082679	0.082679	-5.26563
A0A452S969	-0.917569	16.441	-1.77441	0.0871137	0.0871137	-4.97758
A0A384BJ41	0.818635	19.3649	1.72498	0.0879594	0.0879594	-5.25613
A0A1D1UN41	-0.95547	17.4133	-1.70358	0.0980384	0.0980384	-4.81244
A0A384C0D7	1.03049	18.053	1.63336	0.107296	0.107296	-5.28825
A0A452R4S4	-1.07665	16.7439	-1.72627	0.10913	0.10913	-4.67179
A0A452RLT7	-0.584519	18.7077	-1.61361	0.11006	0.11006	-5.49436
A0A384DG01	-0.525049	19.5674	-1.61131	0.110162	0.110162	-5.51306
A0A384CZ48	-0.772312	16.7233	-1.6152	0.110939	0.110939	-5.21839
P68011	-1.90542	21.5816	-1.59626	0.113894	0.113894	-5.14444
A0A1L5JCH5	-0.74093	17.6553	-1.54922	0.124617	0.124617	-5.53428
A0A384CXB8	-0.711211	17.2198	-1.53559	0.129123	0.129123	-5.45323
A0A384BV46	-0.498897	19.0678	-1.52991	0.12928	0.12928	-5.60462
A0A384BK33	1.06361	17.2839	1.53339	0.131692	0.131692	-4.9759
A0A384CNL5	-2.59638	16.9598	-1.59228	0.132019	0.132019	-4.65096
A0A346T5R5	-2.33457	17.5758	-1.72473	0.132319	0.132319	-4.38337
A0A452QDC8	1.86068	17.034	1.68257	0.134079	0.134079	-4.49492
A0A452VBF5	-1.83582	18.0745	-1.50523	0.14204	0.14204	-4.93309
A0A384CJX8	-0.607757	19.5288	-1.47711	0.142916	0.142916	-5.6994
A0A452SSP4	-0.471756	19.5627	-1.47568	0.14307	0.14307	-5.71705
A0A452U635	-0.79518	16.1462	-1.46726	0.147351	0.147351	-5.5461
A0A343LNZ1	-0.501453	17.2702	-1.45786	0.14898	0.14898	-5.62597
A0A384BW92	1.06359	19.3666	1.44773	0.152565	0.152565	-5.49411
A0A384CBX8	-0.569243	16.9417	-1.42627	0.157393	0.157393	-5.71228
A0A452SAL2	-0.809331	16.7267	-1.42854	0.159341	0.159341	-5.51344
A0A384CHN3	-1.15009	16.2316	-1.43749	0.163286	0.163286	-4.98126
A0A384CA15	1.1453	18.6717	1.40499	0.171686	0.171686	-5.02233
A0A384CEC0	1.68179	15.6706	1.44613	0.173518	0.173518	-5.1577
A0A1D1UVH4	-1.40386	16.5741	-1.3843	0.181232	0.181232	-4.89262
A0A384BSG8	-0.712059	16.859	-1.35134	0.182208	0.182208	-5.6736
A0A1D1UZC5	-0.471481	17.357	-1.33257	0.18737	0.18737	-5.72841
A0A384DTY0	-0.410092	23.7655	-1.32506	0.187839	0.187839	-5.96243
A0A1D1VKP6	-0.626069	16.5132	-1.30558	0.196008	0.196008	-5.59759
A0A384BHG6	-0.461473	17.8733	-1.28606	0.201707	0.201707	-5.89791
A0A384CLQ4	-0.493484	17.7401	-1.28484	0.201806	0.201806	-5.95907
A0A452S0P0	-1.25751	20.1256	-1.26986	0.20895	0.20895	-5.33988
A0A452S6U5	-0.32109	23.9936	-1.2103	0.228702	0.228702	-6.10544
A0A384D457	-0.505394	17.7212	-1.20197	0.232696	0.232696	-5.97482
A0A384C416	1.3902	16.6631	1.26854	0.24311	0.24311	-4.95143
A0A384DRT5	-0.651927	16.2177	-1.18892	0.243115	0.243115	-5.54761
A0A1D1VTD9	-1.28848	16.3402	-1.18161	0.273993	0.273993	-5.03824
A0A452SWW7	1.54351	16.5172	1.16805	0.274911	0.274911	-4.95323
A0A384D373	-0.471903	22.333	-1.08753	0.279133	0.279133	-6.24446
A0A384DCM8	-0.93919	15.4551	-1.12675	0.287821	0.287821	-5.25381
A0A384DB73	-1.17933	18.2559	-1.06581	0.296268	0.296268	-5.52949
A0A1D1VTI0	0.994822	19.6714	1.07271	0.298065	0.298065	-5.19994
A0A1D1W6Q9	-0.651927	16.1923	-1.05619	0.299207	0.299207	-5.6892
A0A384CER2	-1.49206	16.4725	-1.1023	0.310115	0.310115	-5.00826
A0A452VHP1	0.663392	15.2982	1.02902	0.320461	0.320461	-5.59006
A0A384DAN2	-0.771156	16.2564	-1.01454	0.323487	0.323487	-5.5259
A0A384DSX2	-0.356703	19.3296	-0.965539	0.336424	0.336424	-6.36811
A0A1D1VWJ4	0.77496	18.8685	0.962449	0.338757	0.338757	-6.19238
A0A384DI87	-0.320612	20.2681	-0.951652	0.343391	0.343391	-6.36937
A0A452SES7	-0.585924	17.2027	-0.955234	0.350132	0.350132	-5.73495
A0A452UGL0	0.881064	15.612	0.927276	0.359619	0.359619	-5.78736
A0A384DA10	0.941211	16.7643	0.922894	0.360738	0.360738	-5.41572
A0A384D2E8	-0.330896	17.2995	-0.908127	0.368505	0.368505	-6.05961
A0A452V659	-0.619921	17.6108	-0.891678	0.377403	0.377403	-5.90928
A0A384D0N8	-1.07603	19.4643	-0.889278	0.378103	0.378103	-5.71557
A0A384CWF6	-0.357639	18.3445	-0.876697	0.382595	0.382595	-6.44911
A0A384C7F5	-0.432707	17.2062	-0.864238	0.390352	0.390352	-6.04523
A0A452Q9N5	-1.00793	19.7513	-0.833028	0.40747	0.40747	-5.98242
A0A1B2VXZ3	-0.278236	18.0471	-0.831186	0.408426	0.408426	-6.32807
A0A452SHV2	-0.535525	16.5417	-0.840628	0.408722	0.408722	-5.70335
A0A384BIT1	-0.278651	18.6483	-0.818929	0.414675	0.414675	-6.45813
A0A384BKU3	0.299518	19.0667	0.809568	0.420013	0.420013	-6.4497
A0A384BQX0	1.09302	16.4865	0.841045	0.42769	0.42769	-5.33532
A0A384BWX3	-0.243755	20.0316	-0.778734	0.437833	0.437833	-6.51754
A0A1D1VJV3	0.334591	16.4061	0.755105	0.454266	0.454266	-6.05868
A0A452V3G3	0.882044	16.2769	0.783911	0.457483	0.457483	-5.37857
A0A384D1G6	-0.647722	17.6927	-0.764935	0.461334	0.461334	-5.65067
A0A384C623	-0.256429	19.0489	-0.730372	0.467234	0.467234	-6.50962
A0A8M1FGT9	0.867827	16.4235	0.757335	0.46743	0.46743	-5.28749
A0A1D1VYV6	-0.27599	18.5776	-0.691975	0.490875	0.490875	-6.44816
A0A384DR15	0.974196	18.1496	0.719716	0.497175	0.497175	-5.30479
A0A384CUV2	-0.343745	16.6337	-0.679001	0.49898	0.49898	-6.48859
A0A1D1VBI0	-0.284663	17.8595	-0.677208	0.49972	0.49972	-6.60287
A0A384CU40	0.483697	17.2604	0.647176	0.522717	0.522717	-5.78837
A0A384BHR9	0.556813	16.2158	0.630483	0.535477	0.535477	-5.91256
A0A452U926	0.343609	16.5299	0.613487	0.54199	0.54199	-6.50796
A0A384D1A0	0.468967	16.784	0.61685	0.542428	0.542428	-5.92277
A0A384CUZ2	0.573835	16.2381	0.60173	0.558449	0.558449	-5.76115
A0A384CGG6	-0.306004	16.1189	-0.587056	0.559911	0.559911	-6.42947
A0A8M1H2I9	-0.419251	15.9268	-0.580745	0.565559	0.565559	-5.91221
A0A452THH4	0.313434	16.6615	0.57127	0.569457	0.569457	-6.4798
A0A452U6B7	-0.234222	17.7434	-0.543766	0.588397	0.588397	-6.50374
A0A384C157	-0.21927	18.1349	-0.534771	0.593906	0.593906	-6.68869
A0A1D1VBF5	0.378949	18.4191	0.53509	0.596652	0.596652	-6.1563
A0A452RQZ2	-0.318341	16.8083	-0.529941	0.599558	0.599558	-6.08607
A0A384D1D9	-0.460892	17.4082	-0.524706	0.605447	0.605447	-5.67212
A0A384CPU7	-0.234014	17.4065	-0.517715	0.606353	0.606353	-6.46829
A0A452SA76	-0.319829	17.3136	-0.504598	0.615648	0.615648	-6.15317
A0A1D1URK7	-0.304867	15.8614	-0.503661	0.616798	0.616798	-6.31746
A0A452RZK0	-0.706511	16.4784	-0.513527	0.623146	0.623146	-5.42318
A0A452Q7I3	-0.682698	17.3365	-0.504364	0.630928	0.630928	-5.42612
A0A452SJM7	-0.233023	17.5414	-0.478389	0.633614	0.633614	-6.62315
A0A384C105	0.483697	17.359	0.465673	0.645037	0.645037	-5.88532
A0A384CK93	-0.471726	18.8082	-0.457526	0.651185	0.651185	-5.70959
A0A1D1UTY5	-0.231685	17.4849	-0.445775	0.656817	0.656817	-6.65831
A0A452RXD8	-0.258385	17.1622	-0.438998	0.664871	0.664871	-5.84758
A0A384DKB2	0.543328	17.6218	0.43763	0.665395	0.665395	-5.66551
A0A452QKX3	-0.635578	18.1046	-0.428407	0.671129	0.671129	-6.02457
A0A384BS10	0.489729	17.2681	0.414845	0.690483	0.690483	-5.58786
A0A452QPK3	-0.478907	16.5413	-0.372511	0.719969	0.719969	-5.48222
A0A384DG17	0.596616	15.6493	0.340459	0.737428	0.737428	-5.4967
A0A384CU63	-0.126501	17.5313	-0.314115	0.754842	0.754842	-6.46942
A0A384DJ52	-0.226936	17.8846	-0.31204	0.75671	0.75671	-6.15816
A0A384C8Z6	0.201086	20.0491	0.291103	0.771606	0.771606	-6.55954
A0A384CPF4	-0.16674	17.386	-0.280542	0.780058	0.780058	-6.41441
A0A384BRD8	-0.0959919	20.1597	-0.268848	0.788548	0.788548	-6.79512
A0A384BRL2	-0.135418	16.9969	-0.261815	0.794872	0.794872	-6.49846
A0A452SC98	-0.185951	17.6906	-0.240817	0.810559	0.810559	-6.51778
A0A452SLC3	-0.320678	17.2532	-0.23691	0.820142	0.820142	-5.52108
A0A1D1V984	0.130129	18.3355	0.225796	0.82183	0.82183	-6.69247
A0A384DE54	-0.131051	17.6522	-0.221019	0.825746	0.825746	-6.35431
A0A452UU11	-0.0974047	17.0797	-0.219177	0.828199	0.828199	-6.27467
A0A384D1F6	0.254126	19.0141	0.219759	0.828948	0.828948	-5.52672
A0A1D1VJB8	0.168486	18.4289	0.210325	0.834534	0.834534	-6.21739
A0A452RH99	0.111879	18.3824	0.18513	0.853502	0.853502	-6.70079
A0A384DHN8	0.145579	19.3798	0.182074	0.855979	0.855979	-6.65848
A0A384C6K0	0.131514	16.6116	0.168386	0.868797	0.868797	-5.97599
A0A452S8R8	0.0961519	14.6884	0.155293	0.877168	0.877168	-6.50667
A0A384BKG6	0.141658	18.2835	0.154256	0.878222	0.878222	-6.22748
A0A452UFD9	-0.0824059	18.1837	-0.142493	0.887138	0.887138	-6.70769
A0A452QSR7	0.071385	15.9937	0.114127	0.909664	0.909664	-6.03945
A0A384C9U8	0.0847314	19.5358	0.10857	0.913811	0.913811	-6.66912
A0A384C8L6	-0.0612416	19.1507	-0.106773	0.915183	0.915183	-6.71217
A0A384D5A9	-0.121627	17.9081	-0.107053	0.916254	0.916254	-5.93528
A0A384CJA7	0.117188	19.8397	0.103935	0.91825	0.91825	-5.98496
A0A384CY20	0.0251912	20.0368	0.0705283	0.943901	0.943901	-6.82868
A0A384CR94	0.0289301	17.7408	0.0652187	0.94812	0.94812	-6.82904
A0A452SIB7	-0.0511621	17.431	-0.0622317	0.951393	0.951393	-6.14979
A0A384BTZ9	0.038831	16.2919	0.0593377	0.953234	0.953234	-6.15003
A0A452QE87	-0.0147344	23.7972	-0.0535977	0.957351	0.957351	-6.82973
A0A452QHM4	0.030352	16.0989	0.0415093	0.967101	0.967101	-6.25057
A0A384CGJ1	-0.0205338	19.0571	-0.03584	0.971481	0.971481	-6.71721
A0A1D1W927	-0.0213915	18.6397	-0.0313953	0.975034	0.975034	-6.5182
A0A384DHH8	-0.0213915	18.6042	-0.0312476	0.975152	0.975152	-6.5182
A0A452RUE7	#N/A	19.7258	#N/A	#N/A	#N/A	#N/A
A0A452UL41	#N/A	19.8143	#N/A	#N/A	#N/A	#N/A
A0A384DAW8	#N/A	18.6798	#N/A	#N/A	#N/A	#N/A
A0A452U7W0	#N/A	18.1784	#N/A	#N/A	#N/A	#N/A
A0A384CB46	#N/A	19.214	#N/A	#N/A	#N/A	#N/A
A0A452SAW9	#N/A	18.1384	#N/A	#N/A	#N/A	#N/A
A0A384DPG7	#N/A	17.6082	#N/A	#N/A	#N/A	#N/A
A0A452QNC4	#N/A	17.5713	#N/A	#N/A	#N/A	#N/A
A0A384BYP3	#N/A	19.4616	#N/A	#N/A	#N/A	#N/A
A0A452QBH5	#N/A	19.8717	#N/A	#N/A	#N/A	#N/A
A0A452TZF0	#N/A	17.9228	#N/A	#N/A	#N/A	#N/A
A0A452SVZ6	#N/A	18.045	#N/A	#N/A	#N/A	#N/A
A0A452R381	#N/A	19.78	#N/A	#N/A	#N/A	#N/A
A0A384CGA5	#N/A	18.2876	#N/A	#N/A	#N/A	#N/A
A0A452RYZ2	#N/A	16.6492	#N/A	#N/A	#N/A	#N/A
A0A452Q8G9	#N/A	18.4983	#N/A	#N/A	#N/A	#N/A
A0A384D0F8	#N/A	18.0943	#N/A	#N/A	#N/A	#N/A
A0A452TFA2	#N/A	18.5424	#N/A	#N/A	#N/A	#N/A
A0A452SJY2	#N/A	17.9028	#N/A	#N/A	#N/A	#N/A
A0A452QDS9	#N/A	21.9851	#N/A	#N/A	#N/A	#N/A
A0A452VB75	#N/A	18.1349	#N/A	#N/A	#N/A	#N/A
A0A1D1W0A0	#N/A	15.5692	#N/A	#N/A	#N/A	#N/A
A0A452S921	#N/A	19.1156	#N/A	#N/A	#N/A	#N/A
A0A384CND2	#N/A	18.6383	#N/A	#N/A	#N/A	#N/A
A0A384CGV2	#N/A	16.6333	#N/A	#N/A	#N/A	#N/A
A0A384BYD5	#N/A	20.847	#N/A	#N/A	#N/A	#N/A
A0A384CC63	#N/A	20.677	#N/A	#N/A	#N/A	#N/A
A0A452SIF5	#N/A	18.3685	#N/A	#N/A	#N/A	#N/A
A0A384CQG3	#N/A	17.8995	#N/A	#N/A	#N/A	#N/A
A0A452SDQ0	#N/A	18.2759	#N/A	#N/A	#N/A	#N/A
A0A452RQK0	#N/A	18.2515	#N/A	#N/A	#N/A	#N/A
A0A452UYW7	#N/A	16.6892	#N/A	#N/A	#N/A	#N/A
A0A452R510	#N/A	16.3987	#N/A	#N/A	#N/A	#N/A
A0A452RTM1	#N/A	15.3132	#N/A	#N/A	#N/A	#N/A
A0A384CUG9	#N/A	18.5252	#N/A	#N/A	#N/A	#N/A
A0A384DSG9	#N/A	18.9221	#N/A	#N/A	#N/A	#N/A
A0A452QLA4	#N/A	18.3478	#N/A	#N/A	#N/A	#N/A
A0A452URR6	#N/A	17.0802	#N/A	#N/A	#N/A	#N/A
A0A384CXW5	#N/A	18.2224	#N/A	#N/A	#N/A	#N/A
A0A384BU39	#N/A	17.1098	#N/A	#N/A	#N/A	#N/A
A0A452QQD0	#N/A	18.7397	#N/A	#N/A	#N/A	#N/A
A0A384D5C5	#N/A	18.3803	#N/A	#N/A	#N/A	#N/A
A0A384D6S0	#N/A	17.5907	#N/A	#N/A	#N/A	#N/A
A0A1D1VX14	#N/A	17.4513	#N/A	#N/A	#N/A	#N/A
A0A384D3C4	#N/A	17.2663	#N/A	#N/A	#N/A	#N/A
A0A452REZ0	#N/A	17.8414	#N/A	#N/A	#N/A	#N/A
A0A452RFM3	#N/A	18.9593	#N/A	#N/A	#N/A	#N/A
A0A384BIB6	#N/A	18.2652	#N/A	#N/A	#N/A	#N/A
A0A452V7F2	#N/A	17.3242	#N/A	#N/A	#N/A	#N/A
A0A384CLL4	#N/A	20.008	#N/A	#N/A	#N/A	#N/A
A0A384CYU0	#N/A	17.0303	#N/A	#N/A	#N/A	#N/A
A0A384BMC1	#N/A	16.6887	#N/A	#N/A	#N/A	#N/A
A0A384CEI4	#N/A	18.8045	#N/A	#N/A	#N/A	#N/A
A0A0F7QJ39	#N/A	16.8202	#N/A	#N/A	#N/A	#N/A
A0A384D3S6	#N/A	15.2421	#N/A	#N/A	#N/A	#N/A
A0A452RJ89	#N/A	18.1964	#N/A	#N/A	#N/A	#N/A
A0A452RK07	#N/A	17.8075	#N/A	#N/A	#N/A	#N/A
A0A452QBA5	#N/A	19.1374	#N/A	#N/A	#N/A	#N/A
A0A384C542	#N/A	20.1617	#N/A	#N/A	#N/A	#N/A
A0A8M1F8D6	#N/A	17.2504	#N/A	#N/A	#N/A	#N/A
A0A384C9H2	#N/A	18.3248	#N/A	#N/A	#N/A	#N/A
A0A452V4Q9	#N/A	17.6902	#N/A	#N/A	#N/A	#N/A
A0A384DT52	#N/A	18.5517	#N/A	#N/A	#N/A	#N/A
A0A384CAI2	#N/A	16.9666	#N/A	#N/A	#N/A	#N/A
A0A452QC81	#N/A	16.5417	#N/A	#N/A	#N/A	#N/A
A0A452QD18	#N/A	17.2586	#N/A	#N/A	#N/A	#N/A
A0A452S4N3	#N/A	17.3262	#N/A	#N/A	#N/A	#N/A
A0A8M1F6I9	#N/A	14.9136	#N/A	#N/A	#N/A	#N/A
A0A452RPE4	#N/A	18.1828	#N/A	#N/A	#N/A	#N/A
A0A384C047	#N/A	18.9665	#N/A	#N/A	#N/A	#N/A
A0A384DLK6	#N/A	17.7236	#N/A	#N/A	#N/A	#N/A
A0A384DLE1	#N/A	16.2636	#N/A	#N/A	#N/A	#N/A
A0A384DC14	#N/A	17.0081	#N/A	#N/A	#N/A	#N/A
A0A384DIJ7	#N/A	17.4301	#N/A	#N/A	#N/A	#N/A
A0A384BNF7	#N/A	16.691	#N/A	#N/A	#N/A	#N/A
A0A384CES4	#N/A	19.1894	#N/A	#N/A	#N/A	#N/A
A0A384BH70	#N/A	18.9761	#N/A	#N/A	#N/A	#N/A
A0A384CQ01	#N/A	17.3485	#N/A	#N/A	#N/A	#N/A
A0A452UN07	#N/A	18.4043	#N/A	#N/A	#N/A	#N/A
A0A384C2Y7	#N/A	18.1216	#N/A	#N/A	#N/A	#N/A
A0A452S333	#N/A	18.444	#N/A	#N/A	#N/A	#N/A
A0A1D1UKM5	#N/A	14.5611	#N/A	#N/A	#N/A	#N/A
A0A384D2W1	#N/A	16.9106	#N/A	#N/A	#N/A	#N/A
A0A384CEL4	#N/A	18.0221	#N/A	#N/A	#N/A	#N/A
A0A384CGD9	#N/A	16.8038	#N/A	#N/A	#N/A	#N/A
A0A384CPK1	#N/A	17.2204	#N/A	#N/A	#N/A	#N/A
A0A384CHZ0	#N/A	17.1602	#N/A	#N/A	#N/A	#N/A
A0A8M1GNE0	#N/A	17.1099	#N/A	#N/A	#N/A	#N/A
A0A384CMX2	#N/A	15.8007	#N/A	#N/A	#N/A	#N/A
A0A452R6X2	#N/A	17.2462	#N/A	#N/A	#N/A	#N/A
A0A384DU17	#N/A	16.5803	#N/A	#N/A	#N/A	#N/A
A0A384C272	#N/A	17.2082	#N/A	#N/A	#N/A	#N/A
A0A384C9I9	#N/A	18.9088	#N/A	#N/A	#N/A	#N/A
A0A384CDH3	#N/A	17.5268	#N/A	#N/A	#N/A	#N/A
A0A384CUX9	#N/A	17.6592	#N/A	#N/A	#N/A	#N/A
A0A384DKZ5	#N/A	16.992	#N/A	#N/A	#N/A	#N/A
A0A452QIL5	#N/A	16.6638	#N/A	#N/A	#N/A	#N/A
A0A384BU03	#N/A	16.9364	#N/A	#N/A	#N/A	#N/A
A0A384BPV9	#N/A	17.2341	#N/A	#N/A	#N/A	#N/A
A0A384BZ11	#N/A	17.152	#N/A	#N/A	#N/A	#N/A
A0A452RZS6	#N/A	17.7042	#N/A	#N/A	#N/A	#N/A
A0A384CWS0	#N/A	17.2035	#N/A	#N/A	#N/A	#N/A
A0A452S6S0	#N/A	18.0313	#N/A	#N/A	#N/A	#N/A
A0A384DDN7	#N/A	17.8922	#N/A	#N/A	#N/A	#N/A
A0A452SEX6	#N/A	16.4758	#N/A	#N/A	#N/A	#N/A
A0A452TWP8	#N/A	17.4695	#N/A	#N/A	#N/A	#N/A
A0A384CEJ3	#N/A	19.2498	#N/A	#N/A	#N/A	#N/A
A0A452R9F9	#N/A	17.5819	#N/A	#N/A	#N/A	#N/A
A0A452RJL5	#N/A	17.2509	#N/A	#N/A	#N/A	#N/A
A0A452QNT0	#N/A	19.0367	#N/A	#N/A	#N/A	#N/A
A0A384D995	#N/A	16.3653	#N/A	#N/A	#N/A	#N/A
A0A384DK48	#N/A	16.1992	#N/A	#N/A	#N/A	#N/A
A0A384CFD0	#N/A	17.3175	#N/A	#N/A	#N/A	#N/A
A0A452QWC6	#N/A	17.0013	#N/A	#N/A	#N/A	#N/A
A0A384BGM2	#N/A	17.8305	#N/A	#N/A	#N/A	#N/A
A0A384D9G1	#N/A	17.4502	#N/A	#N/A	#N/A	#N/A
A0A384DIP7	#N/A	16.6774	#N/A	#N/A	#N/A	#N/A
A0A384C0W9	#N/A	17.3534	#N/A	#N/A	#N/A	#N/A
A0A384CZ90	#N/A	15.04	#N/A	#N/A	#N/A	#N/A
A0A384D032	#N/A	17.1054	#N/A	#N/A	#N/A	#N/A
A0A384DSI6	#N/A	17.3674	#N/A	#N/A	#N/A	#N/A
A0A452SC13	#N/A	18.4902	#N/A	#N/A	#N/A	#N/A
A0A452QBB9	#N/A	19.495	#N/A	#N/A	#N/A	#N/A
A0A384CX83	#N/A	16.8893	#N/A	#N/A	#N/A	#N/A
A0A452Q7C4	#N/A	16.9451	#N/A	#N/A	#N/A	#N/A
A0A384CRE6	#N/A	15.8151	#N/A	#N/A	#N/A	#N/A
A0A384CUV3	#N/A	16.4723	#N/A	#N/A	#N/A	#N/A
A0A452V649	#N/A	16.5074	#N/A	#N/A	#N/A	#N/A
A0A452STI5	#N/A	15.2923	#N/A	#N/A	#N/A	#N/A
A0A384CJ61	#N/A	15.616	#N/A	#N/A	#N/A	#N/A
A0A452UWN6	#N/A	16.0143	#N/A	#N/A	#N/A	#N/A
A0A384CNB8	#N/A	17.5266	#N/A	#N/A	#N/A	#N/A
A0A452T274	#N/A	15.3559	#N/A	#N/A	#N/A	#N/A
A0A384C7Q7	#N/A	15.7121	#N/A	#N/A	#N/A	#N/A
A0A452SPW3	#N/A	15.1661	#N/A	#N/A	#N/A	#N/A
A0A384BWZ7	#N/A	17.0004	#N/A	#N/A	#N/A	#N/A
A0A384D164	#N/A	16.907	#N/A	#N/A	#N/A	#N/A
A0A384BXC3	#N/A	15.2299	#N/A	#N/A	#N/A	#N/A
A0A384CMQ6	#N/A	16.0566	#N/A	#N/A	#N/A	#N/A
A0A452VM48	#N/A	18.6467	#N/A	#N/A	#N/A	#N/A
A0A452SVW8	#N/A	16.814	#N/A	#N/A	#N/A	#N/A
A0A452U556	#N/A	17.7428	#N/A	#N/A	#N/A	#N/A
A0A384DMV1	#N/A	18.3828	#N/A	#N/A	#N/A	#N/A
A0A384BJJ9	#N/A	16.8339	#N/A	#N/A	#N/A	#N/A
A0A384C9T2	#N/A	18.0989	#N/A	#N/A	#N/A	#N/A
A0A384CKS2	#N/A	16.6702	#N/A	#N/A	#N/A	#N/A
A0A384CH55	#N/A	19.1636	#N/A	#N/A	#N/A	#N/A
A0A384BMA5	#N/A	21.3642	#N/A	#N/A	#N/A	#N/A
A0A384D2R1	#N/A	15.8271	#N/A	#N/A	#N/A	#N/A
A0A384D3J0	#N/A	14.4516	#N/A	#N/A	#N/A	#N/A
A0A452SJS0	#N/A	19.5369	#N/A	#N/A	#N/A	#N/A
Q29562	#N/A	17.1562	#N/A	#N/A	#N/A	#N/A
A0A384D0T5	#N/A	18.0433	#N/A	#N/A	#N/A	#N/A
A0A1D1UV09	#N/A	18.1558	#N/A	#N/A	#N/A	#N/A
A0A384CPA9	#N/A	17.0432	#N/A	#N/A	#N/A	#N/A
A0A452T7Z3	#N/A	#N/A	#N/A	#N/A	#N/A	#N/A
A0A384C6N7	#N/A	16.7187	#N/A	#N/A	#N/A	#N/A
A0A1D1UT35	#N/A	17.0791	#N/A	#N/A	#N/A	#N/A
A0A384CTK3	#N/A	17.5566	#N/A	#N/A	#N/A	#N/A
A0A384D2Y7	#N/A	15.8135	#N/A	#N/A	#N/A	#N/A
A0A452V0Z6	#N/A	17.3327	#N/A	#N/A	#N/A	#N/A
A0A384DEL8	#N/A	17.041	#N/A	#N/A	#N/A	#N/A
A0A452TCZ5	#N/A	17.1411	#N/A	#N/A	#N/A	#N/A
A0A384CI98	#N/A	16.2438	#N/A	#N/A	#N/A	#N/A
A0A384C4H3	#N/A	#N/A	#N/A	#N/A	#N/A	#N/A
A0A384D1U7	#N/A	16.8074	#N/A	#N/A	#N/A	#N/A
A0A384CVS6	#N/A	#N/A	#N/A	#N/A	#N/A	#N/A
A0A1D1VPL5	#N/A	18.0484	#N/A	#N/A	#N/A	#N/A
A0A452Q7H3	#N/A	18.7874	#N/A	#N/A	#N/A	#N/A
A0A384DK98	#N/A	15.7917	#N/A	#N/A	#N/A	#N/A
A0A1D1UIW7	#N/A	21.8733	#N/A	#N/A	#N/A	#N/A
A0A452SI44	#N/A	#N/A	#N/A	#N/A	#N/A	#N/A
A0A452TB15	#N/A	15.4126	#N/A	#N/A	#N/A	#N/A
A0A384BLK9	#N/A	17.3619	#N/A	#N/A	#N/A	#N/A
A0A384C9G0	#N/A	15.8867	#N/A	#N/A	#N/A	#N/A
A0A384BXW8	#N/A	19.7439	#N/A	#N/A	#N/A	#N/A
A0A384CIN7	#N/A	16.4602	#N/A	#N/A	#N/A	#N/A
A0A384CP48	#N/A	16.2421	#N/A	#N/A	#N/A	#N/A
A0A1D1VID8	#N/A	17.5919	#N/A	#N/A	#N/A	#N/A
A0A384DFD0	#N/A	15.4438	#N/A	#N/A	#N/A	#N/A
A0A452REL9	#N/A	14.529	#N/A	#N/A	#N/A	#N/A
A0A1D1V7A8	#N/A	20.7239	#N/A	#N/A	#N/A	#N/A
A0A1D1VE93	#N/A	19.161	#N/A	#N/A	#N/A	#N/A
A0A384BLF9	#N/A	17.9681	#N/A	#N/A	#N/A	#N/A
A0A452UKF9	#N/A	16.4104	#N/A	#N/A	#N/A	#N/A
A0A452QEM5	#N/A	15.2629	#N/A	#N/A	#N/A	#N/A
A0A1D1V877	#N/A	15.0592	#N/A	#N/A	#N/A	#N/A
A0A1D1VZT2	#N/A	18.1032	#N/A	#N/A	#N/A	#N/A
A0A452U5Q1	#N/A	16.1392	#N/A	#N/A	#N/A	#N/A
A0A452RTJ9	#N/A	#N/A	#N/A	#N/A	#N/A	#N/A
A0A452U544	#N/A	15.0998	#N/A	#N/A	#N/A	#N/A
A0A384DSR9	#N/A	15.1283	#N/A	#N/A	#N/A	#N/A
A0A1D1UMA4	#N/A	17.7462	#N/A	#N/A	#N/A	#N/A
A0A384CFN2	#N/A	15.9965	#N/A	#N/A	#N/A	#N/A
A0A1D1VI29	#N/A	18.7977	#N/A	#N/A	#N/A	#N/A
A0A384BZD9	#N/A	15.5856	#N/A	#N/A	#N/A	#N/A
A0A384BT84	#N/A	16.7737	#N/A	#N/A	#N/A	#N/A
A0A384CVU2	#N/A	14.2621	#N/A	#N/A	#N/A	#N/A
A0A384C6X7	#N/A	#N/A	#N/A	#N/A	#N/A	#N/A
A0A384D874	#N/A	20.3725	#N/A	#N/A	#N/A	#N/A
A0A452SEL1	#N/A	#N/A	#N/A	#N/A	#N/A	#N/A
A0A384CZZ7	#N/A	14.9301	#N/A	#N/A	#N/A	#N/A
A0A384C0H3	#N/A	15.3023	#N/A	#N/A	#N/A	#N/A
A0A384DJP8	#N/A	#N/A	#N/A	#N/A	#N/A	#N/A
A0A384BNP0	#N/A	16.9324	#N/A	#N/A	#N/A	#N/A
A0A452SRD1	#N/A	18.3822	#N/A	#N/A	#N/A	#N/A
A0A384DBX9	#N/A	18.698	#N/A	#N/A	#N/A	#N/A
A0A384BX43	#N/A	15.9191	#N/A	#N/A	#N/A	#N/A
A0A452UZ50	#N/A	19.4437	#N/A	#N/A	#N/A	#N/A
A0A384C4K5	#N/A	16.7778	#N/A	#N/A	#N/A	#N/A
A0A384CU96	#N/A	17.2822	#N/A	#N/A	#N/A	#N/A
A0A384CQZ1	#N/A	15.572	#N/A	#N/A	#N/A	#N/A
A0A384D694	#N/A	14.7545	#N/A	#N/A	#N/A	#N/A
A0A384DEA7	#N/A	15.9659	#N/A	#N/A	#N/A	#N/A
A0A384BUH3	#N/A	16.6674	#N/A	#N/A	#N/A	#N/A
A0A1D1UFR1	#N/A	21.2422	#N/A	#N/A	#N/A	#N/A
A0A452QC92	#N/A	16.4154	#N/A	#N/A	#N/A	#N/A
A0A384BPM8	#N/A	#N/A	#N/A	#N/A	#N/A	#N/A
A0A384DMB5	#N/A	19.5344	#N/A	#N/A	#N/A	#N/A
A0A452QJ07	#N/A	16.099	#N/A	#N/A	#N/A	#N/A
A0A384CNL2	#N/A	17.3734	#N/A	#N/A	#N/A	#N/A
A0A384DC72	#N/A	16.6935	#N/A	#N/A	#N/A	#N/A
A0A384CI25	#N/A	16.4341	#N/A	#N/A	#N/A	#N/A
A0A384C2H9	#N/A	19.3948	#N/A	#N/A	#N/A	#N/A
A0A384BUI2	#N/A	21.8748	#N/A	#N/A	#N/A	#N/A
A0A384DFW6	#N/A	17.0718	#N/A	#N/A	#N/A	#N/A
A0A452V120	#N/A	#N/A	#N/A	#N/A	#N/A	#N/A
A0A452SWN1	#N/A	16.4944	#N/A	#N/A	#N/A	#N/A
A0A452Q7A1	#N/A	17.0667	#N/A	#N/A	#N/A	#N/A
A0A1D1V340	#N/A	16.5522	#N/A	#N/A	#N/A	#N/A
A0A384CQA4	#N/A	#N/A	#N/A	#N/A	#N/A	#N/A
A0A384BL56	#N/A	16.3883	#N/A	#N/A	#N/A	#N/A
A0A384DH28	#N/A	17.3575	#N/A	#N/A	#N/A	#N/A
A0A384D238	#N/A	16.1657	#N/A	#N/A	#N/A	#N/A
A0A452RJS0	#N/A	18.7685	#N/A	#N/A	#N/A	#N/A
A0A384DKU3	#N/A	17.3435	#N/A	#N/A	#N/A	#N/A
A0A384BTQ1	#N/A	17.9253	#N/A	#N/A	#N/A	#N/A
A0A452S5K2	#N/A	17.8698	#N/A	#N/A	#N/A	#N/A
A0A1D1VQ25	#N/A	20.6376	#N/A	#N/A	#N/A	#N/A
A0A452V468	#N/A	18.4526	#N/A	#N/A	#N/A	#N/A
A0A384CV05	#N/A	18.0521	#N/A	#N/A	#N/A	#N/A
A0A452R6C9	#N/A	#N/A	#N/A	#N/A	#N/A	#N/A
A0A384BMS7	#N/A	23.1254	#N/A	#N/A	#N/A	#N/A
A0A384CD33	#N/A	15.0398	#N/A	#N/A	#N/A	#N/A
A0A384BXA7	#N/A	15.7899	#N/A	#N/A	#N/A	#N/A
A0A384C2G8	#N/A	16.2215	#N/A	#N/A	#N/A	#N/A
A0A1D1UQX1	#N/A	17.9982	#N/A	#N/A	#N/A	#N/A
A0A1D1VCK1	#N/A	18.2706	#N/A	#N/A	#N/A	#N/A
A0A384DRU5	#N/A	15.0588	#N/A	#N/A	#N/A	#N/A
A0A1D1VX09	#N/A	19.9159	#N/A	#N/A	#N/A	#N/A
A0A1D1US35	#N/A	20.9079	#N/A	#N/A	#N/A	#N/A
A0A1D1VFQ0	#N/A	20.1965	#N/A	#N/A	#N/A	#N/A
A0A452TFZ4	#N/A	19.1481	#N/A	#N/A	#N/A	#N/A
A0A1D1V9A2	#N/A	18.7951	#N/A	#N/A	#N/A	#N/A
A0A452V1Z4	#N/A	18.7725	#N/A	#N/A	#N/A	#N/A
A0A452SWG2	#N/A	16.1793	#N/A	#N/A	#N/A	#N/A
A0A452RHU4	#N/A	19.5607	#N/A	#N/A	#N/A	#N/A
A0A384DFK5	#N/A	19.9836	#N/A	#N/A	#N/A	#N/A
A0A452RT52	#N/A	17.9161	#N/A	#N/A	#N/A	#N/A
A0A384BMP9	#N/A	16.2374	#N/A	#N/A	#N/A	#N/A
A0A384D4B0	#N/A	#N/A	#N/A	#N/A	#N/A	#N/A
A0A452RLD7	#N/A	19.8336	#N/A	#N/A	#N/A	#N/A
A0A384DGM6	#N/A	16.9148	#N/A	#N/A	#N/A	#N/A
A0A384CTH2	#N/A	22.7759	#N/A	#N/A	#N/A	#N/A
A0A384CW45	#N/A	17.7435	#N/A	#N/A	#N/A	#N/A
A0A384CHJ7	#N/A	16.5944	#N/A	#N/A	#N/A	#N/A
A0A384CBZ1	#N/A	#N/A	#N/A	#N/A	#N/A	#N/A
A0A1D1VAN3	#N/A	15.3224	#N/A	#N/A	#N/A	#N/A
A0A384DDI0	#N/A	17.6147	#N/A	#N/A	#N/A	#N/A
A0A452Q8M5	#N/A	17.7977	#N/A	#N/A	#N/A	#N/A
A0A1D1VTD4	#N/A	#N/A	#N/A	#N/A	#N/A	#N/A
A0A452UWT9	#N/A	16.3376	#N/A	#N/A	#N/A	#N/A
A0A343LNW8	#N/A	15.0309	#N/A	#N/A	#N/A	#N/A
A0A384CF64	#N/A	#N/A	#N/A	#N/A	#N/A	#N/A
A0A384DJS3	#N/A	#N/A	#N/A	#N/A	#N/A	#N/A
A0A384BU69	#N/A	17.1167	#N/A	#N/A	#N/A	#N/A
A0A452T9P1	#N/A	16.2452	#N/A	#N/A	#N/A	#N/A
A0A452RM46	#N/A	18.2137	#N/A	#N/A	#N/A	#N/A
A0A384CYS6	#N/A	#N/A	#N/A	#N/A	#N/A	#N/A
A0A452RT04	#N/A	#N/A	#N/A	#N/A	#N/A	#N/A
A0A1D1UWK3	#N/A	19.893	#N/A	#N/A	#N/A	#N/A
A0A384C2C8	#N/A	19.8892	#N/A	#N/A	#N/A	#N/A
A0A1D1UUL7	#N/A	21.6609	#N/A	#N/A	#N/A	#N/A
A0A384D0W7	#N/A	17.5706	#N/A	#N/A	#N/A	#N/A
A0A1D1UX08	#N/A	19.2936	#N/A	#N/A	#N/A	#N/A
A0A452TU76	#N/A	15.1254	#N/A	#N/A	#N/A	#N/A
A0A384DG31	#N/A	17.3993	#N/A	#N/A	#N/A	#N/A
A0A1D1V307	#N/A	#N/A	#N/A	#N/A	#N/A	#N/A
A0A452QK73	#N/A	15.5759	#N/A	#N/A	#N/A	#N/A
A0A1D1W9G5	#N/A	19.6413	#N/A	#N/A	#N/A	#N/A
A0A452T7H4	#N/A	#N/A	#N/A	#N/A	#N/A	#N/A
A0A452UYT7	#N/A	17.9083	#N/A	#N/A	#N/A	#N/A
A0A384BLK3	#N/A	15.0618	#N/A	#N/A	#N/A	#N/A
A0A384CM52	#N/A	#N/A	#N/A	#N/A	#N/A	#N/A
A0A384BWX0	#N/A	#N/A	#N/A	#N/A	#N/A	#N/A
A0A384BN46	#N/A	18.1195	#N/A	#N/A	#N/A	#N/A
A0A452S2Z4	#N/A	#N/A	#N/A	#N/A	#N/A	#N/A
A0A452SQ61	#N/A	13.9712	#N/A	#N/A	#N/A	#N/A
A0A384CXS7	#N/A	15.0268	#N/A	#N/A	#N/A	#N/A
A0A452Q995	#N/A	19.8981	#N/A	#N/A	#N/A	#N/A
A0A1D1VTE0	#N/A	18.3543	#N/A	#N/A	#N/A	#N/A
A0A384CDD5	#N/A	17.2303	#N/A	#N/A	#N/A	#N/A
A0A1D1VFH1	#N/A	19.6926	#N/A	#N/A	#N/A	#N/A
A0A384BY03	#N/A	16.6174	#N/A	#N/A	#N/A	#N/A
A0A452UIB2	#N/A	17.3292	#N/A	#N/A	#N/A	#N/A
A0A1D1UXH1	#N/A	18.1164	#N/A	#N/A	#N/A	#N/A
A0A1D1VT22	#N/A	17.4599	#N/A	#N/A	#N/A	#N/A
A0A384D8A5	#N/A	15.4105	#N/A	#N/A	#N/A	#N/A
A0A384DKD2	#N/A	16.1064	#N/A	#N/A	#N/A	#N/A
A0A1D1VQ38	#N/A	21.1398	#N/A	#N/A	#N/A	#N/A
A0A452QAR6	#N/A	#N/A	#N/A	#N/A	#N/A	#N/A
A0A452RIS1	#N/A	18.2566	#N/A	#N/A	#N/A	#N/A
A0A384DE58	#N/A	16.7827	#N/A	#N/A	#N/A	#N/A
A0A8M1FQK5	#N/A	#N/A	#N/A	#N/A	#N/A	#N/A
A0A452T527	#N/A	#N/A	#N/A	#N/A	#N/A	#N/A
A0A452RVM5	#N/A	18.2242	#N/A	#N/A	#N/A	#N/A
A0A452UEI1	#N/A	13.9079	#N/A	#N/A	#N/A	#N/A
A0A1D1V2R0	#N/A	#N/A	#N/A	#N/A	#N/A	#N/A
A0A384DT24	#N/A	17.0963	#N/A	#N/A	#N/A	#N/A
A0A452S891	#N/A	15.5462	#N/A	#N/A	#N/A	#N/A
A0A1D1UKX3	#N/A	14.4666	#N/A	#N/A	#N/A	#N/A
A0A452R573	#N/A	16.496	#N/A	#N/A	#N/A	#N/A
A0A1D1VVY2	#N/A	19.4337	#N/A	#N/A	#N/A	#N/A
A0A452T9I1	#N/A	17.5473	#N/A	#N/A	#N/A	#N/A
A0A1D1UZU8	#N/A	#N/A	#N/A	#N/A	#N/A	#N/A
A0A384CG76	#N/A	18.0414	#N/A	#N/A	#N/A	#N/A
A0A1D1VH85	#N/A	#N/A	#N/A	#N/A	#N/A	#N/A
A0A384DBH5	#N/A	18.8609	#N/A	#N/A	#N/A	#N/A
A0A384BNL0	#N/A	16.1662	#N/A	#N/A	#N/A	#N/A
A0A1D1V4I8	#N/A	23.697	#N/A	#N/A	#N/A	#N/A
A0A452TAZ9	#N/A	16.9074	#N/A	#N/A	#N/A	#N/A
A0A452QCX9	#N/A	19.4311	#N/A	#N/A	#N/A	#N/A
A0A452TL14	#N/A	16.9216	#N/A	#N/A	#N/A	#N/A
A0A452QBH3	#N/A	#N/A	#N/A	#N/A	#N/A	#N/A
A0A452R1S9	#N/A	17.91	#N/A	#N/A	#N/A	#N/A
A0A1D1V4B4	#N/A	16.5984	#N/A	#N/A	#N/A	#N/A
A0A1D1VA83	#N/A	13.9712	#N/A	#N/A	#N/A	#N/A
A0A384C564	#N/A	16.289	#N/A	#N/A	#N/A	#N/A
A0A384D5D1	#N/A	18.9878	#N/A	#N/A	#N/A	#N/A
A0A452T1Y0	#N/A	#N/A	#N/A	#N/A	#N/A	#N/A
A0A384DTH5	#N/A	15.8813	#N/A	#N/A	#N/A	#N/A
A0A384DH10	#N/A	18.2033	#N/A	#N/A	#N/A	#N/A
A0A452TDK9	#N/A	15.993	#N/A	#N/A	#N/A	#N/A
A0A384CJ83	#N/A	16.101	#N/A	#N/A	#N/A	#N/A
A0A452QAM8	#N/A	#N/A	#N/A	#N/A	#N/A	#N/A
A0A1D1W567	#N/A	#N/A	#N/A	#N/A	#N/A	#N/A
A0A452SX00	#N/A	#N/A	#N/A	#N/A	#N/A	#N/A
A0A384BVE5	#N/A	16.5321	#N/A	#N/A	#N/A	#N/A
A0A1D1V4P9	#N/A	21.6399	#N/A	#N/A	#N/A	#N/A
A0A1D1US26	#N/A	#N/A	#N/A	#N/A	#N/A	#N/A
A0A1D1W6W4	#N/A	15.7986	#N/A	#N/A	#N/A	#N/A
A0A384CFN5	#N/A	17.7456	#N/A	#N/A	#N/A	#N/A
A0A452S7T3	#N/A	18.2983	#N/A	#N/A	#N/A	#N/A
A0A452Q7P1	#N/A	17.0847	#N/A	#N/A	#N/A	#N/A
A0A384D7P4	#N/A	#N/A	#N/A	#N/A	#N/A	#N/A
A0A1D1V0T1	#N/A	19.3449	#N/A	#N/A	#N/A	#N/A
A0A452TUC7	#N/A	20.5804	#N/A	#N/A	#N/A	#N/A
A0A452UW43	#N/A	#N/A	#N/A	#N/A	#N/A	#N/A
A0A384DAH6	#N/A	#N/A	#N/A	#N/A	#N/A	#N/A
A0A452U074	#N/A	17.6894	#N/A	#N/A	#N/A	#N/A
A0A384BKL1	#N/A	20.6242	#N/A	#N/A	#N/A	#N/A
A0A1D1VS95	#N/A	20.4254	#N/A	#N/A	#N/A	#N/A
A0A452TRF1	#N/A	15.7525	#N/A	#N/A	#N/A	#N/A
A0A384BUA5	#N/A	15.5181	#N/A	#N/A	#N/A	#N/A
A0A1D1W4M8	#N/A	#N/A	#N/A	#N/A	#N/A	#N/A
Q6XQI8	#N/A	18.7275	#N/A	#N/A	#N/A	#N/A
A0A1D1W4J9	#N/A	21.1516	#N/A	#N/A	#N/A	#N/A
A0A384BTK5	#N/A	17.7226	#N/A	#N/A	#N/A	#N/A
A0A384D5R7	#N/A	15.1477	#N/A	#N/A	#N/A	#N/A
A0A384C7D6	#N/A	16.101	#N/A	#N/A	#N/A	#N/A
A0A1D1V3D2	#N/A	17.78	#N/A	#N/A	#N/A	#N/A
A0A1D1V0S6	#N/A	17.2686	#N/A	#N/A	#N/A	#N/A
A0A384C3A4	#N/A	18.1825	#N/A	#N/A	#N/A	#N/A
A0A384CLQ0	#N/A	#N/A	#N/A	#N/A	#N/A	#N/A
A0A384D6C9	#N/A	15.6634	#N/A	#N/A	#N/A	#N/A
A0A452S446	#N/A	21.1242	#N/A	#N/A	#N/A	#N/A
A0A384CF77	#N/A	15.2421	#N/A	#N/A	#N/A	#N/A
A0A452UP63	#N/A	#N/A	#N/A	#N/A	#N/A	#N/A
A0A452RBJ4	#N/A	#N/A	#N/A	#N/A	#N/A	#N/A
A0A452SJ15	#N/A	#N/A	#N/A	#N/A	#N/A	#N/A
A0A1D1VCS7	#N/A	#N/A	#N/A	#N/A	#N/A	#N/A
A0A384DQ77	#N/A	#N/A	#N/A	#N/A	#N/A	#N/A
A0A452V7U5	#N/A	#N/A	#N/A	#N/A	#N/A	#N/A
A0A452T0H7	#N/A	#N/A	#N/A	#N/A	#N/A	#N/A
A0A384BUH5	#N/A	#N/A	#N/A	#N/A	#N/A	#N/A
A0A384D969	#N/A	#N/A	#N/A	#N/A	#N/A	#N/A
A0A1D1UTW5	#N/A	#N/A	#N/A	#N/A	#N/A	#N/A
A0A452SIC6	#N/A	#N/A	#N/A	#N/A	#N/A	#N/A
A0A1D1WAL2	#N/A	#N/A	#N/A	#N/A	#N/A	#N/A
A0A1D1VBL7	#N/A	#N/A	#N/A	#N/A	#N/A	#N/A
A0A452Q8A4	#N/A	#N/A	#N/A	#N/A	#N/A	#N/A
A0A452UX59	#N/A	#N/A	#N/A	#N/A	#N/A	#N/A
A0A1D1V2L3	#N/A	#N/A	#N/A	#N/A	#N/A	#N/A
A0A1D1W257	#N/A	#N/A	#N/A	#N/A	#N/A	#N/A
A0A1D1VUP9	#N/A	#N/A	#N/A	#N/A	#N/A	#N/A
A0A1D1VYZ7	#N/A	#N/A	#N/A	#N/A	#N/A	#N/A
A0A1D1W3M9	#N/A	#N/A	#N/A	#N/A	#N/A	#N/A
A0A1D1VFY4	#N/A	#N/A	#N/A	#N/A	#N/A	#N/A
A0A1D1VBK2	#N/A	#N/A	#N/A	#N/A	#N/A	#N/A
A0A1D1UYP1	#N/A	#N/A	#N/A	#N/A	#N/A	#N/A
A0A1D1VE08	#N/A	#N/A	#N/A	#N/A	#N/A	#N/A
A0A384CCZ5	#N/A	#N/A	#N/A	#N/A	#N/A	#N/A
A0A1D1VRJ2	#N/A	#N/A	#N/A	#N/A	#N/A	#N/A
A0A8M1GT01	#N/A	#N/A	#N/A	#N/A	#N/A	#N/A
A0A384BWL0	#N/A	#N/A	#N/A	#N/A	#N/A	#N/A
A0A384BZ15	#N/A	#N/A	#N/A	#N/A	#N/A	#N/A
A0A452Q7X6	#N/A	#N/A	#N/A	#N/A	#N/A	#N/A
A0A1D1VLR4	#N/A	#N/A	#N/A	#N/A	#N/A	#N/A
A0A452VDB9	#N/A	#N/A	#N/A	#N/A	#N/A	#N/A
A0A8M1G0F4	#N/A	#N/A	#N/A	#N/A	#N/A	#N/A
A0A384D122	#N/A	#N/A	#N/A	#N/A	#N/A	#N/A
A0A1D1VMT0	#N/A	#N/A	#N/A	#N/A	#N/A	#N/A
A0A1D1URX6	#N/A	#N/A	#N/A	#N/A	#N/A	#N/A
A0A452V0L3	#N/A	#N/A	#N/A	#N/A	#N/A	#N/A
A0A384CR90	#N/A	#N/A	#N/A	#N/A	#N/A	#N/A
A0A384CJT8	#N/A	#N/A	#N/A	#N/A	#N/A	#N/A
A0A452QAQ4	#N/A	#N/A	#N/A	#N/A	#N/A	#N/A
A0A8M1GI40	#N/A	#N/A	#N/A	#N/A	#N/A	#N/A
A0A1D1VGF2	#N/A	#N/A	#N/A	#N/A	#N/A	#N/A
A0A452SMD7	#N/A	#N/A	#N/A	#N/A	#N/A	#N/A
A0A452VJ55	#N/A	#N/A	#N/A	#N/A	#N/A	#N/A
A0A452VJA5	#N/A	#N/A	#N/A	#N/A	#N/A	#N/A
A0A1D1V520	#N/A	#N/A	#N/A	#N/A	#N/A	#N/A
A0A452TL76	#N/A	#N/A	#N/A	#N/A	#N/A	#N/A
A0A1D1W3N2	#N/A	#N/A	#N/A	#N/A	#N/A	#N/A
A0A1D1USA6	#N/A	#N/A	#N/A	#N/A	#N/A	#N/A
A0A1D1VJL4	#N/A	#N/A	#N/A	#N/A	#N/A	#N/A
A0A384C6Q1	#N/A	#N/A	#N/A	#N/A	#N/A	#N/A
A0A452U5T6	#N/A	#N/A	#N/A	#N/A	#N/A	#N/A
A0A1D1V485	#N/A	#N/A	#N/A	#N/A	#N/A	#N/A
A0A1D1UEM9	#N/A	#N/A	#N/A	#N/A	#N/A	#N/A
A0A1D1VKH2	#N/A	#N/A	#N/A	#N/A	#N/A	#N/A
A0A8M1FHS7	#N/A	#N/A	#N/A	#N/A	#N/A	#N/A
