# Supplementary material for: Cryotolerance of brown bear (Ursus arctos) sperm depends on sperm origin: insights into sperm quality and proteomic profiles
Source: Sci Rep. 2026 May 8;16:21128. doi: 10.1038/s41598-026-43295-0 (PMC13342079; doi:10.1038/s41598-026-43295-0)
Supplement: Supplementary file 3 — Supplementary Material 3 [file 41598_2026_43295_MOESM3_ESM.xlsx]

## Sheet: DEPs
ID	logFC	AveExpr	t	P.Value	adj.P.Val	B
A0A384BYD5	3.87692	20.847	4.49726	0.0017837	0.00826675	-0.939555
A0A384CC63	3.87401	20.677	4.43573	0.00194091	0.00882563	-1.00906
A0A452Q891	3.37677	19.6057	5.58594	1.86939e-07	3.21803e-06	6.64372
A0A384DTY0	-1.02759	23.7655	-4.2944	3.73509e-05	0.000333391	1.48617
A0A452ULU1	-1.02925	18.8186	-3.5055	0.000690676	0.00354155	-1.10387
A0A452RKW6	-1.0307	19.9876	-2.75643	0.00689062	0.0233893	-3.31946
A0A384BSK8	-1.05164	21.9945	-4.5404	1.41773e-05	0.000148554	2.41233
A0A384CJX8	-1.05854	19.5288	-3.11858	0.00239809	0.0101393	-2.30511
A0A452SZT1	-1.06879	19.8126	-4.10849	7.75831e-05	0.000584298	0.841123
A0A384D7Q8	-1.09376	21.8244	-4.24824	4.51638e-05	0.000388731	1.32888
A0A384C8L6	-1.10017	19.1507	-2.69134	0.00834158	0.0278936	-3.52439
A0A8M1GQR3	-1.10518	17.5496	-3.13145	0.00233658	0.0100556	-2.19919
A0A384CIF1	-1.10662	17.7857	-3.76885	0.000278351	0.00191665	-0.295148
A0A452TCI3	-1.11483	20.1339	-3.28854	0.00137046	0.0066056	-1.85472
A0A384C381	-1.11767	19.5469	-2.80147	0.00606647	0.0215003	-3.21887
A0A452SA90	-1.1301	19.9886	-3.27525	0.00142263	0.00672262	-1.89066
A0A384BI21	-1.1445	21.7381	-4.47447	1.84407e-05	0.000185175	2.16057
A0A452UQ75	-1.15107	18.019	-3.10871	0.00256404	0.0104735	-2.30264
A0A452QYE4	-1.15162	18.8843	-4.61716	1.29712e-05	0.000142094	2.65566
A0A1D1V984	-1.16976	18.3355	-2.84796	0.00536031	0.0192811	-3.1231
A0A384C9K7	-1.17911	19.0011	-4.13344	7.68013e-05	0.000584298	0.945644
A0A452SSJ2	-1.19152	21.2281	-4.2309	4.82639e-05	0.00040109	1.26563
A0A452V5R2	-1.21869	18.5678	-3.7877	0.000265967	0.00188524	-0.18453
A0A384CGJ1	-1.22961	19.0571	-3.01136	0.00329241	0.0125948	-2.67928
A0A452SSN2	-1.26573	18.512	-4.65063	1.01064e-05	0.000115983	2.84478
A0A384DHU7	-1.28206	22.0775	-6.33203	5.24321e-09	1.14874e-07	10.0789
A0A384DJL7	-1.29752	20.4364	-6.68759	9.70582e-10	2.92388e-08	11.7375
A0A1D1VLC6	-1.30697	17.8067	-3.53477	0.000676297	0.00354155	-0.984563
A0A452QEC6	-1.30767	18.4575	-5.43279	3.64963e-07	5.17389e-06	6.01224
A0A1D1VT87	-1.33152	19.0872	-3.78656	0.000256957	0.00187657	-0.287231
A0A452QBZ5	-1.37045	18.6566	-5.49772	2.70292e-07	4.07128e-06	6.29618
A0A1D1W927	-1.39969	18.6397	-3.45342	0.000897017	0.00441186	-1.43406
A0A452REV1	-1.40838	18.5305	-5.10493	1.57369e-06	1.9961e-05	4.66075
A0A384CU40	-1.41121	17.2604	-2.93917	0.00647453	0.0223253	-2.60886
A0A384DHH8	-1.42761	18.6042	-3.50573	0.000757679	0.00380418	-1.27593
A0A8M1GGK2	-1.47797	17.4683	-2.96128	0.00398093	0.0147601	-2.65433
A0A384BJ41	-1.48068	19.3649	-3.57338	0.000568519	0.00311393	-0.860981
A0A384D4N8	-1.54051	21.04	-6.82103	4.91896e-10	1.69353e-08	12.3917
A0A452QJY0	-1.54054	17.1396	-4.40088	2.61542e-05	0.000252126	1.89499
A0A384CDQ6	-1.5463	19.3124	-7.65288	1.07439e-11	8.63092e-10	16.1994
A0A452U926	-1.54827	16.5299	-3.17023	0.00244917	0.0101767	-2.15743
A0A384BIT1	-1.56645	18.6483	-5.95851	3.41263e-08	6.32649e-07	8.28329
A0A452SZT8	-1.64479	17.7682	-5.34595	5.32495e-07	7.12952e-06	5.64117
A0A384BTP3	-1.66091	18.3145	-5.54807	2.48494e-07	3.99248e-06	6.39158
A0A452RRQ9	-1.67611	20.0164	-6.55865	1.95991e-09	4.72339e-08	11.0659
A0A452U6B7	-1.73552	17.7434	-3.82239	0.000290944	0.00194771	-0.00543168
A0A384DN38	-1.78408	16.3942	-3.67346	0.000540613	0.00308463	-0.29367
A0A384C6L6	-1.8133	20.7401	-6.3118	6.04137e-09	1.21331e-07	9.96312
A0A452S6N6	-1.91612	19.189	-7.01557	2.28881e-10	9.19339e-09	13.1893
A0A384BJG3	-2.23417	20.0379	-8.52629	1.11368e-13	1.34199e-11	20.6614
A0A384BZT6	-2.42658	18.4636	-6.65089	1.51333e-09	4.05237e-08	11.3997
A0A384D8F3	-2.44104	20.2667	-4.65924	9.99104e-06	0.000115983	2.90722
A0A384BZ26	-2.73519	19.9947	-6.99956	2.26163e-10	9.19339e-09	13.1853
A0A452RQD5	-2.82455	20.8675	-7.20495	8.21017e-11	4.94663e-09	14.1774
A0A452R381	-2.95079	19.78	-3.73443	0.00219283	0.00978652	-1.32308
A0A384C9B0	-3.97623	22.1138	-9.57995	5.78866e-16	1.39507e-13	25.8251

## Sheet: All
ID	logFC	AveExpr	t	P.Value	adj.P.Val	B
A0A384C9B0	-3.97623	22.1138	-9.57995	5.78866e-16	5.78866e-16	25.8251
A0A384BJG3	-2.23417	20.0379	-8.52629	1.11368e-13	1.11368e-13	20.6614
A0A384CDQ6	-1.5463	19.3124	-7.65288	1.07439e-11	1.07439e-11	16.1994
A0A452RQD5	-2.82455	20.8675	-7.20495	8.21017e-11	8.21017e-11	14.1774
A0A384BZ26	-2.73519	19.9947	-6.99956	2.26163e-10	2.26163e-10	13.1853
A0A452S6N6	-1.91612	19.189	-7.01557	2.28881e-10	2.28881e-10	13.1893
A0A384D4N8	-1.54051	21.04	-6.82103	4.91896e-10	4.91896e-10	12.3917
A0A384DJL7	-1.29752	20.4364	-6.68759	9.70582e-10	9.70582e-10	11.7375
A0A384BZT6	-2.42658	18.4636	-6.65089	1.51333e-09	1.51333e-09	11.3997
A0A452RRQ9	-1.67611	20.0164	-6.55865	1.95991e-09	1.95991e-09	11.0659
A0A384DHU7	-1.28206	22.0775	-6.33203	5.24321e-09	5.24321e-09	10.0789
A0A384C6L6	-1.8133	20.7401	-6.3118	6.04137e-09	6.04137e-09	9.96312
A0A384BIT1	-1.56645	18.6483	-5.95851	3.41263e-08	3.41263e-08	8.28329
A0A452Q891	3.37677	19.6057	5.58594	1.86939e-07	1.86939e-07	6.64372
A0A384BTP3	-1.66091	18.3145	-5.54807	2.48494e-07	2.48494e-07	6.39158
A0A452QBZ5	-1.37045	18.6566	-5.49772	2.70292e-07	2.70292e-07	6.29618
A0A452QEC6	-1.30767	18.4575	-5.43279	3.64963e-07	3.64963e-07	6.01224
A0A452SZT8	-1.64479	17.7682	-5.34595	5.32495e-07	5.32495e-07	5.64117
A0A452REV1	-1.40838	18.5305	-5.10493	1.57369e-06	1.57369e-06	4.66075
A0A384D8F3	-2.44104	20.2667	-4.65924	9.99104e-06	9.99104e-06	2.90722
A0A452SSN2	-1.26573	18.512	-4.65063	1.01064e-05	1.01064e-05	2.84478
A0A452QYE4	-1.15162	18.8843	-4.61716	1.29712e-05	1.29712e-05	2.65566
A0A384BSK8	-1.05164	21.9945	-4.5404	1.41773e-05	1.41773e-05	2.41233
A0A384BI21	-1.1445	21.7381	-4.47447	1.84407e-05	1.84407e-05	2.16057
A0A452QJY0	-1.54054	17.1396	-4.40088	2.61542e-05	2.61542e-05	1.89499
A0A384BMW2	-0.905576	20.3679	-4.35144	3.0727e-05	3.0727e-05	1.72289
A0A384DTY0	-1.02759	23.7655	-4.2944	3.73509e-05	3.73509e-05	1.48617
A0A384D7Q8	-1.09376	21.8244	-4.24824	4.51638e-05	4.51638e-05	1.32888
A0A452SSJ2	-1.19152	21.2281	-4.2309	4.82639e-05	4.82639e-05	1.26563
A0A452R2U1	-0.95529	19.7327	-4.20909	5.21489e-05	5.21489e-05	1.17966
A0A384C9K7	-1.17911	19.0011	-4.13344	7.68013e-05	7.68013e-05	0.945644
A0A452SZT1	-1.06879	19.8126	-4.10849	7.75831e-05	7.75831e-05	0.841123
A0A1D1VT87	-1.33152	19.0872	-3.78656	0.000256957	0.000256957	-0.287231
A0A452V5R2	-1.21869	18.5678	-3.7877	0.000265967	0.000265967	-0.18453
A0A384CIF1	-1.10662	17.7857	-3.76885	0.000278351	0.000278351	-0.295148
A0A452U6B7	-1.73552	17.7434	-3.82239	0.000290944	0.000290944	-0.00543168
A0A384DRG8	-0.641266	20.6507	-3.72107	0.000312636	0.000312636	-0.516169
A0A384BWX3	-0.903137	20.0316	-3.68251	0.000361951	0.000361951	-0.639905
A0A384C4L8	-0.826009	21.0799	-3.59006	0.000493074	0.000493074	-0.944043
A0A384D5K5	-0.744519	22.5217	-3.58668	0.000500509	0.000500509	-0.945568
A0A384DN38	-1.78408	16.3942	-3.67346	0.000540613	0.000540613	-0.29367
A0A384BGL0	-0.875638	19.7267	-3.56337	0.000543879	0.000543879	-1.02269
A0A384CEK0	-0.949089	18.3828	-3.56399	0.000550369	0.000550369	-1.00474
A0A384BJ41	-1.48068	19.3649	-3.57338	0.000568519	0.000568519	-0.860981
A0A1D1VLC6	-1.30697	17.8067	-3.53477	0.000676297	0.000676297	-0.984563
A0A452SZX3	-0.862634	22.5278	-3.49581	0.000677572	0.000677572	-1.2533
A0A452ULU1	-1.02925	18.8186	-3.5055	0.000690676	0.000690676	-1.10387
A0A384DHH8	-1.42761	18.6042	-3.50573	0.000757679	0.000757679	-1.27593
A0A1D1W927	-1.39969	18.6397	-3.45342	0.000897017	0.000897017	-1.43406
A0A452TCI3	-1.11483	20.1339	-3.28854	0.00137046	0.00137046	-1.85472
A0A452SA90	-1.1301	19.9886	-3.27525	0.00142263	0.00142263	-1.89066
A0A384BYD5	3.87692	20.847	4.49726	0.0017837	0.0017837	-0.939555
A0A384CC63	3.87401	20.677	4.43573	0.00194091	0.00194091	-1.00906
A0A452R381	-2.95079	19.78	-3.73443	0.00219283	0.00219283	-1.32308
A0A452SSD1	-0.794119	19.9151	-3.12095	0.002301	0.002301	-2.37551
A0A8M1GQR3	-1.10518	17.5496	-3.13145	0.00233658	0.00233658	-2.19919
A0A384CJX8	-1.05854	19.5288	-3.11858	0.00239809	0.00239809	-2.30511
A0A452U926	-1.54827	16.5299	-3.17023	0.00244917	0.00244917	-2.15743
A0A452UQ75	-1.15107	18.019	-3.10871	0.00256404	0.00256404	-2.30264
A0A384D0S5	-0.668738	22.4042	-3.04858	0.00286712	0.00286712	-2.59019
A0A384DSX2	-0.920236	19.3296	-3.0503	0.00287423	0.00287423	-2.53995
A0A384BUJ0	-0.821359	18.7292	-3.01975	0.00321534	0.00321534	-2.62253
A0A384CGJ1	-1.22961	19.0571	-3.01136	0.00329241	0.00329241	-2.67928
A0A452QGU0	-0.950899	18.6337	-2.97925	0.00364789	0.00364789	-2.64126
A0A8M1GGK2	-1.47797	17.4683	-2.96128	0.00398093	0.00398093	-2.65433
A0A452U3D2	-0.673078	23.1963	-2.933	0.00406941	0.00406941	-2.91071
A0A1D1V984	-1.16976	18.3355	-2.84796	0.00536031	0.00536031	-3.1231
A0A384C381	-1.11767	19.5469	-2.80147	0.00606647	0.00606647	-3.21887
A0A384CU40	-1.41121	17.2604	-2.93917	0.00647453	0.00647453	-2.60886
A0A384CY20	-0.786113	20.0368	-2.775	0.00648453	0.00648453	-3.30937
A0A452RKW6	-1.0307	19.9876	-2.75643	0.00689062	0.00689062	-3.31946
A0A384C8L6	-1.10017	19.1507	-2.69134	0.00834158	0.00834158	-3.52439
A0A1D1VBI6	-0.454621	23.0549	-2.68084	0.00844911	0.00844911	-3.57278
A0A384CPM5	-0.525072	20.2336	-2.65646	0.00907762	0.00907762	-3.61207
A0A1L5JCK9	-0.641159	18.6471	-2.64348	0.00950909	0.00950909	-3.60758
A0A384CWF6	-0.85885	18.3445	-2.57811	0.0112796	0.0112796	-3.77856
A0A384D373	-0.858558	22.333	-2.55912	0.011826	0.011826	-3.87383
A0A384C9R0	-0.52716	23.3666	-2.49381	0.0140939	0.0140939	-4.03002
A0A1D1UHH3	-0.534592	20.4057	-2.44795	0.015928	0.015928	-4.12636
A0A452RH99	-1.03166	18.3824	-2.39529	0.018466	0.018466	-4.23269
A0A384BV46	-0.609589	19.0678	-2.38773	0.0188825	0.0188825	-4.20022
A0A452SM85	-0.693801	18.9409	-2.35131	0.0206033	0.0206033	-4.278
A0A452THH4	-1.03719	16.6615	-2.36207	0.0206636	0.0206636	-4.1394
A0A384C1E6	-0.452327	22.6486	-2.33336	0.0214078	0.0214078	-4.39863
A0A452VI38	-0.47948	21.3848	-2.30053	0.0232973	0.0232973	-4.44768
A0A384CA15	1.60041	18.6717	2.38965	0.0242881	0.0242881	-3.56425
A0A384CPU7	-0.933959	17.4065	-2.29947	0.0245837	0.0245837	-4.14006
A0A384DU17	-2.86436	16.5803	-2.72421	0.0249702	0.0249702	-3.15342
A0A384D1G2	2.34685	19.6681	2.28661	0.0256396	0.0256396	-3.6913
A0A384D2L2	-0.431997	19.0417	-2.22517	0.028141	0.028141	-4.59795
A0A384BRD8	-0.606934	20.1597	-2.14328	0.0342867	0.0342867	-4.78246
A0A452TU63	-0.612334	18.8138	-2.1333	0.0352661	0.0352661	-4.7444
A0A452U7W0	-1.78675	18.1784	-2.28978	0.0356111	0.0356111	-3.76734
A0A452QMF0	-1.66205	19.7136	-2.23785	0.0367027	0.0367027	-4.06442
A0A384CTB1	1.70605	19.6939	2.12043	0.0371437	0.0371437	-4.01724
A0A384C8Z6	-0.891885	20.0491	-2.10809	0.0376527	0.0376527	-4.88256
A0A1D1ULC8	-0.963881	16.8997	-2.08565	0.040005	0.040005	-4.59653
A0A384BTZ9	2.04997	16.2919	2.1703	0.0413817	0.0413817	-3.783
A0A452V659	-1.17225	17.6108	-2.09059	0.0423597	0.0423597	-4.40329
A0A384DCM8	-2.76009	15.4551	-2.34145	0.0428033	0.0428033	-3.58837
A0A384C157	-0.685361	18.1349	-2.04686	0.0430968	0.0430968	-4.94933
A0A384BKU3	-0.56166	19.0667	-2.00965	0.0470234	0.0470234	-5.04304
A0A452UHP9	1.01154	17.3274	2.01832	0.0481596	0.0481596	-4.21663
A0A1D1VKP6	-0.635054	16.5132	-1.96428	0.0535045	0.0535045	-4.9114
A0A384CU63	0.829643	17.5313	1.97711	0.0539904	0.0539904	-4.58519
A0A384C8X4	-0.645156	18.4949	-1.90228	0.0598715	0.0598715	-5.24602
A0A384DF06	-0.605814	18.899	-1.88172	0.0633218	0.0633218	-5.0567
A0A384D0N8	2.17527	19.4643	1.88548	0.0651683	0.0651683	-4.45151
A0A452QDS9	-1.15865	21.9851	-1.83816	0.0706721	0.0706721	-5.06908
A0A452S6U5	-0.373155	23.9936	-1.81923	0.0715386	0.0715386	-5.42749
A0A1D1VYV6	0.567354	18.5776	1.8072	0.0743369	0.0743369	-5.29281
A0A343LNZ1	-0.521083	17.2702	-1.76943	0.0808135	0.0808135	-5.26397
A0A384CZ48	0.678949	16.7233	1.71475	0.090987	0.090987	-5.2114
A0A452S0P0	1.615	20.1256	1.6997	0.0942723	0.0942723	-4.75861
A0A384BPV9	-1.52328	17.2341	-1.72378	0.0964461	0.0964461	-4.45682
A0A384C9U8	-1.01788	19.5358	-1.66603	0.0995644	0.0995644	-5.52436
A0A1D1VJV3	0.792631	16.4061	1.67825	0.100488	0.100488	-4.9096
A0A452RUE7	1.74123	19.7258	1.67291	0.101268	0.101268	-4.78723
A0A384BYY2	-0.630318	17.8033	-1.63726	0.105346	0.105346	-5.39149
A0A384CPF4	-0.802701	17.386	-1.64384	0.10561	0.10561	-5.30152
A0A1D1VWK4	-0.357535	21.0991	-1.58323	0.11618	0.11618	-5.81942
A0A452RP96	-1.90508	18.9828	-1.60559	0.11684	0.11684	-4.62753
A0A452UL41	1.70249	19.8143	1.58973	0.118881	0.118881	-4.91145
A0A384CUV2	-0.662886	16.6337	-1.56359	0.121625	0.121625	-5.66172
A0A452RLT7	-0.54126	18.7077	-1.56221	0.121695	0.121695	-5.59185
A0A384CBX8	-0.502372	16.9417	-1.55557	0.123467	0.123467	-5.70361
A0A384DA10	-0.633682	16.7643	-1.56566	0.124083	0.124083	-5.46832
A0A384DHN8	-0.962592	19.3798	-1.53784	0.12798	0.12798	-5.72376
A0A452QKX3	-3.13837	18.1046	-1.55228	0.130103	0.130103	-4.71438
A0A452UGL0	1.58206	15.612	1.53198	0.133788	0.133788	-4.99254
A0A384D1F6	-1.07506	19.0141	-1.57143	0.136415	0.136415	-4.85827
A0A452USA2	-0.514947	18.7925	-1.49483	0.137983	0.137983	-5.86665
A0A1D1UZC5	-0.501855	17.357	-1.50183	0.13803	0.13803	-5.52649
A0A1D1VBI0	-0.511397	17.8595	-1.4898	0.139187	0.139187	-5.90692
A0A384C623	-0.563453	19.0489	-1.43197	0.155936	0.155936	-5.63032
A0A1D1VJB8	-1.82225	18.4289	-1.43868	0.158403	0.158403	-4.84899
A0A452SE73	-0.669426	16.9601	-1.40497	0.163065	0.163065	-5.99445
A0A384DJ52	-1.11881	17.8846	-1.41544	0.165054	0.165054	-5.15064
A0A384CNL5	-2.65242	16.9598	-1.45491	0.166149	0.166149	-4.73039
A0A452QDC8	1.84266	17.034	1.44304	0.190031	0.190031	-4.66502
A0A384C0D7	0.750264	18.053	1.3209	0.191231	0.191231	-5.80861
A0A452U635	-0.921952	16.1462	-1.27334	0.207643	0.207643	-5.50865
A0A452RD25	-0.440632	18.674	-1.26443	0.208898	0.208898	-6.17901
A0A452VBF5	0.929883	18.0745	1.27864	0.210189	0.210189	-5.66024
A0A452UU11	-0.709881	17.0797	-1.28073	0.211432	0.211432	-5.28216
A0A384CGH3	-0.921952	16.2168	-1.25355	0.214859	0.214859	-5.53249
A0A452S333	-0.879203	18.444	-1.27233	0.223822	0.223822	-5.45711
A0A384D164	-1.66796	16.907	-1.26036	0.23128	0.23128	-4.94636
A0A384D457	-0.424903	17.7212	-1.18176	0.240582	0.240582	-6.12529
A0A452VB75	-0.757487	18.1349	-1.15316	0.255198	0.255198	-5.895
A0A1D1VZT2	-1.4006	18.1032	-1.20675	0.257919	0.257919	-5.0649
A0A452V2F2	0.482135	16.6229	1.12806	0.263073	0.263073	-6.02238
A0A384BRL2	0.896663	16.9969	1.10293	0.276964	0.276964	-5.48965
A0A384BHG6	-0.295171	17.8733	-1.06815	0.288296	0.288296	-6.37951
A0A384C9G0	-1.53818	15.8867	-1.13637	0.296623	0.296623	-4.96092
A0A1D1W6Q9	0.575112	16.1923	1.0565	0.299069	0.299069	-5.78183
A0A452VHP1	1.01239	15.2982	1.07276	0.301043	0.301043	-5.20309
A0A452SES7	0.592514	17.2027	1.05818	0.30178	0.30178	-5.69615
A0A384C7F5	-0.332115	17.2062	-1.00927	0.316255	0.316255	-6.29244
A0A384C416	-1.32348	16.6631	-1.04586	0.328629	0.328629	-5.04315
P68011	-0.619686	21.5816	-0.974812	0.332234	0.332234	-6.49928
A0A384D1U7	0.867931	16.8074	0.977339	0.338403	0.338403	-5.29507
A0A384BW92	-0.494884	19.3666	-0.938532	0.351493	0.351493	-6.38095
A0A384D1A0	0.564381	16.784	0.943514	0.353667	0.353667	-5.87566
A0A452RXD8	-0.657679	17.1622	-0.944375	0.355059	0.355059	-5.35126
A0A1D1UWE9	0.41783	16.6897	0.929338	0.35581	0.35581	-6.22325
A0A384CW45	-1.3417	17.7435	-0.991218	0.357625	0.357625	-5.08559
A0A384BSG8	-0.481909	16.859	-0.91357	0.364996	0.364996	-6.13113
A0A384CJA7	-0.798404	19.8397	-0.919863	0.368546	0.368546	-5.79713
A0A452QHM4	0.625036	16.0989	0.894371	0.376594	0.376594	-5.87886
A0A1D1UN41	-0.743366	17.4133	-0.893586	0.378135	0.378135	-5.42085
A0A384CR94	-0.317528	17.7408	-0.876562	0.382668	0.382668	-6.62335
A0A1D1W0A0	-0.900253	15.5692	-0.879331	0.391933	0.391933	-5.39017
A0A452TF91	0.765539	17.0069	0.888615	0.392592	0.392592	-5.3776
A0A384CEF8	0.856997	17.4004	0.862313	0.393179	0.393179	-5.74945
A0A384CGG6	0.961228	16.1189	0.818565	0.417071	0.417071	-5.49268
A0A384BK33	0.53963	17.2839	0.810898	0.421395	0.421395	-5.78531
A0A452Q9N5	-0.543622	19.7513	-0.789557	0.432272	0.432272	-6.53799
A0A452TB15	-1.10844	15.4126	-0.818896	0.442315	0.442315	-5.2179
A0A452SSP4	0.186836	19.5627	0.76716	0.444735	0.444735	-6.74155
A0A384D2E8	0.273105	17.2995	0.764978	0.448159	0.448159	-6.17238
A0A452UFD9	-0.365582	18.1837	-0.761327	0.449253	0.449253	-6.58643
A0A452UXY2	0.741259	18.2612	0.747919	0.458478	0.458478	-5.82469
A0A452SA76	0.541081	17.3136	0.744082	0.459666	0.459666	-5.85479
A0A384DG01	0.181534	19.5674	0.731288	0.466257	0.466257	-6.76833
A0A452QSR7	-0.280141	15.9937	-0.720542	0.475056	0.475056	-6.22134
A0A1D1UVH4	0.666121	16.5741	0.696683	0.493868	0.493868	-5.55711
A0A452RQZ2	0.457865	16.8083	0.666174	0.509744	0.509744	-5.85655
A0A384CLU5	-0.0887672	23.7569	-0.648492	0.51799	0.51799	-6.85065
A0A384CLQ4	-0.196468	17.7401	-0.640782	0.523125	0.523125	-6.76786
A0A384BKG6	-0.910372	18.2835	-0.626977	0.534413	0.534413	-5.60316
A0A384DAN2	-0.520886	16.2564	-0.628075	0.537678	0.537678	-5.72631
A0A1D1VWJ4	-0.382833	18.8685	-0.607534	0.545237	0.545237	-6.6833
A0A384CND2	0.429861	18.6383	0.598041	0.553972	0.553972	-5.92052
A0A452S969	0.465706	16.441	0.581327	0.565774	0.565774	-5.87457
A0A384DLE1	0.585539	16.2636	0.548654	0.592275	0.592275	-5.51065
A0A384D2Y7	-0.755935	15.8135	-0.558469	0.595543	0.595543	-5.37877
A0A384DRT5	-0.257812	16.2177	-0.533127	0.597585	0.597585	-6.18872
A0A8M1F6I9	-0.483378	14.9136	-0.516572	0.611612	0.611612	-5.63702
A0A452SC98	0.294166	17.6906	0.481803	0.631787	0.631787	-6.63631
A0A452SJY2	0.550096	17.9028	0.479666	0.635175	0.635175	-5.95051
A0A384BH70	-0.634521	18.9761	-0.474535	0.645962	0.645962	-5.42317
A0A452TN92	-0.180601	17.0325	-0.455954	0.649734	0.649734	-6.54785
A0A384CB46	-0.638086	19.214	-0.445351	0.660396	0.660396	-6.00058
A0A452SXT0	-0.164111	17.7729	-0.43804	0.662779	0.662779	-6.39364
A0A452SJM7	-0.18503	17.5414	-0.422779	0.673535	0.673535	-6.72847
A0A452SAL2	0.483945	16.7267	0.419578	0.676587	0.676587	-5.72806
A0A384BU39	-0.658796	17.1098	-0.418214	0.680452	0.680452	-5.64989
A0A452R4S4	-0.376793	16.7439	-0.412704	0.686876	0.686876	-5.57078
A0A384DI87	-0.102899	20.2681	-0.384368	0.701459	0.701459	-6.94767
A0A1D1VBF5	-0.307475	18.4191	-0.372627	0.712126	0.712126	-6.05921
A0A384C6K0	0.38027	16.6116	0.365164	0.720693	0.720693	-5.6397
A0A452Q7I3	0.486983	17.3365	0.359773	0.730613	0.730613	-5.46448
A0A1D1V4B4	0.490115	16.5984	0.34294	0.741556	0.741556	-5.47086
A0A1D1URK7	0.369697	15.8614	0.320003	0.750352	0.750352	-5.75795
A0A452QE87	0.0649548	23.7972	0.305602	0.760473	0.760473	-7.01411
A0A452QBB9	0.541395	19.495	0.305063	0.762565	0.762565	-5.48636
A0A1B2VXZ3	0.083023	18.0471	0.291656	0.77133	0.77133	-6.76311
A0A384DLK6	-0.346492	17.7236	-0.280868	0.782887	0.782887	-5.79464
A0A384DMV1	0.354289	18.3828	0.28134	0.786166	0.786166	-5.48926
A0A384D5D3	-0.138535	16.8261	-0.268736	0.789324	0.789324	-6.24712
A0A384CHN3	0.173725	16.2316	0.25073	0.804123	0.804123	-6.02129
A0A1D1VDB2	0.28544	18.1166	0.225598	0.827628	0.827628	-5.50268
A0A452SGU3	0.135557	16.4565	0.185424	0.85371	0.85371	-6.21004
A0A452S8R8	0.127199	14.6884	0.182536	0.855845	0.855845	-6.3621
A0A384BJJ9	0.158829	16.8339	0.184361	0.856714	0.856714	-5.90028
A0A384DSG9	0.227001	18.9221	0.181107	0.857459	0.857459	-5.98288
A0A1L5JCH5	-0.0664972	17.6553	-0.179266	0.858106	0.858106	-6.92434
A0A452SHV2	-0.106581	16.5417	-0.170373	0.866122	0.866122	-6.02463
A0A452U544	-0.193988	15.0998	-0.143314	0.890456	0.890456	-5.51698
A0A452Q989	-0.192718	19.4068	-0.1302	0.897196	0.897196	-5.78181
A0A1D1VTG3	0.0350308	17.4297	0.0935895	0.925642	0.925642	-6.75088
A0A384DE54	0.034734	17.6522	0.0917213	0.927192	0.927192	-6.78897
A0A384CMX2	-0.0748194	15.8007	-0.0740505	0.941729	0.941729	-5.79089
A0A384CXB8	0.0345567	17.2198	0.0695156	0.944776	0.944776	-6.51136
A0A384C105	-0.0410305	17.359	-0.0614891	0.951405	0.951405	-6.38777
A0A384D5M7	-0.0776455	19.3302	-0.052842	0.958175	0.958175	-5.78843
A0A384BHR9	-0.0405039	16.2158	-0.0458629	0.963872	0.963872	-6.08383
A0A8M1H2I9	0.0223836	15.9268	0.0385284	0.96951	0.96951	-6.25903
A0A384CK96	0.0210723	19.2167	0.0268542	0.97898	0.97898	-6.08451
A0A1D1UTY5	-0.00765157	17.4849	-0.0144041	0.988539	0.988539	-6.71059
A0A384DAW8	#N/A	18.6798	#N/A	#N/A	#N/A	#N/A
A0A384DG17	#N/A	15.6493	#N/A	#N/A	#N/A	#N/A
A0A452UP28	#N/A	18.1621	#N/A	#N/A	#N/A	#N/A
A0A452S8Q5	#N/A	18.1437	#N/A	#N/A	#N/A	#N/A
A0A452SAW9	#N/A	18.1384	#N/A	#N/A	#N/A	#N/A
A0A384DPG7	#N/A	17.6082	#N/A	#N/A	#N/A	#N/A
A0A452QNC4	#N/A	17.5713	#N/A	#N/A	#N/A	#N/A
A0A384BYP3	#N/A	19.4616	#N/A	#N/A	#N/A	#N/A
A0A452QBH5	#N/A	19.8717	#N/A	#N/A	#N/A	#N/A
A0A452TZF0	#N/A	17.9228	#N/A	#N/A	#N/A	#N/A
A0A452SVZ6	#N/A	18.045	#N/A	#N/A	#N/A	#N/A
A0A384CGA5	#N/A	18.2876	#N/A	#N/A	#N/A	#N/A
A0A452RYZ2	#N/A	16.6492	#N/A	#N/A	#N/A	#N/A
A0A384DB73	#N/A	18.2559	#N/A	#N/A	#N/A	#N/A
A0A452Q8G9	#N/A	18.4983	#N/A	#N/A	#N/A	#N/A
A0A384D0F8	#N/A	18.0943	#N/A	#N/A	#N/A	#N/A
A0A452TFA2	#N/A	18.5424	#N/A	#N/A	#N/A	#N/A
A0A452S921	#N/A	19.1156	#N/A	#N/A	#N/A	#N/A
A0A384CGV2	#N/A	16.6333	#N/A	#N/A	#N/A	#N/A
A0A452SIF5	#N/A	18.3685	#N/A	#N/A	#N/A	#N/A
A0A384CQG3	#N/A	17.8995	#N/A	#N/A	#N/A	#N/A
A0A452SDQ0	#N/A	18.2759	#N/A	#N/A	#N/A	#N/A
A0A452RQK0	#N/A	18.2515	#N/A	#N/A	#N/A	#N/A
A0A452UYW7	#N/A	16.6892	#N/A	#N/A	#N/A	#N/A
A0A452R510	#N/A	16.3987	#N/A	#N/A	#N/A	#N/A
A0A452RTM1	#N/A	15.3132	#N/A	#N/A	#N/A	#N/A
A0A384CUG9	#N/A	18.5252	#N/A	#N/A	#N/A	#N/A
A0A452QLA4	#N/A	18.3478	#N/A	#N/A	#N/A	#N/A
A0A452URR6	#N/A	17.0802	#N/A	#N/A	#N/A	#N/A
A0A384CXW5	#N/A	18.2224	#N/A	#N/A	#N/A	#N/A
A0A8M1GUD2	#N/A	15.1194	#N/A	#N/A	#N/A	#N/A
A0A452QQD0	#N/A	18.7397	#N/A	#N/A	#N/A	#N/A
A0A384D5C5	#N/A	18.3803	#N/A	#N/A	#N/A	#N/A
A0A384D6S0	#N/A	17.5907	#N/A	#N/A	#N/A	#N/A
A0A1D1VX14	#N/A	17.4513	#N/A	#N/A	#N/A	#N/A
A0A384D3C4	#N/A	17.2663	#N/A	#N/A	#N/A	#N/A
A0A452REZ0	#N/A	17.8414	#N/A	#N/A	#N/A	#N/A
A0A452RFM3	#N/A	18.9593	#N/A	#N/A	#N/A	#N/A
A0A384BIB6	#N/A	18.2652	#N/A	#N/A	#N/A	#N/A
A0A384DKB2	#N/A	17.6218	#N/A	#N/A	#N/A	#N/A
A0A452V7F2	#N/A	17.3242	#N/A	#N/A	#N/A	#N/A
A0A384CLL4	#N/A	20.008	#N/A	#N/A	#N/A	#N/A
A0A384CYU0	#N/A	17.0303	#N/A	#N/A	#N/A	#N/A
A0A384BMC1	#N/A	16.6887	#N/A	#N/A	#N/A	#N/A
A0A384CEI4	#N/A	18.8045	#N/A	#N/A	#N/A	#N/A
A0A0F7QJ39	#N/A	16.8202	#N/A	#N/A	#N/A	#N/A
A0A384D3S6	#N/A	15.2421	#N/A	#N/A	#N/A	#N/A
A0A452RJ89	#N/A	18.1964	#N/A	#N/A	#N/A	#N/A
A0A452RK07	#N/A	17.8075	#N/A	#N/A	#N/A	#N/A
A0A452SWW7	#N/A	16.5172	#N/A	#N/A	#N/A	#N/A
A0A452QBA5	#N/A	19.1374	#N/A	#N/A	#N/A	#N/A
A0A384C542	#N/A	20.1617	#N/A	#N/A	#N/A	#N/A
A0A8M1F8D6	#N/A	17.2504	#N/A	#N/A	#N/A	#N/A
A0A384C9H2	#N/A	18.3248	#N/A	#N/A	#N/A	#N/A
A0A452V4Q9	#N/A	17.6902	#N/A	#N/A	#N/A	#N/A
A0A384CUZ2	#N/A	16.2381	#N/A	#N/A	#N/A	#N/A
A0A384DT52	#N/A	18.5517	#N/A	#N/A	#N/A	#N/A
A0A384CAI2	#N/A	16.9666	#N/A	#N/A	#N/A	#N/A
A0A452QC81	#N/A	16.5417	#N/A	#N/A	#N/A	#N/A
A0A452QD18	#N/A	17.2586	#N/A	#N/A	#N/A	#N/A
A0A452S4N3	#N/A	17.3262	#N/A	#N/A	#N/A	#N/A
A0A452RPE4	#N/A	18.1828	#N/A	#N/A	#N/A	#N/A
A0A384C047	#N/A	18.9665	#N/A	#N/A	#N/A	#N/A
A0A384DC14	#N/A	17.0081	#N/A	#N/A	#N/A	#N/A
A0A384DIJ7	#N/A	17.4301	#N/A	#N/A	#N/A	#N/A
A0A384BNF7	#N/A	16.691	#N/A	#N/A	#N/A	#N/A
A0A384CES4	#N/A	19.1894	#N/A	#N/A	#N/A	#N/A
A0A384CQ01	#N/A	17.3485	#N/A	#N/A	#N/A	#N/A
A0A452UN07	#N/A	18.4043	#N/A	#N/A	#N/A	#N/A
A0A384C236	#N/A	15.6483	#N/A	#N/A	#N/A	#N/A
A0A384C2Y7	#N/A	18.1216	#N/A	#N/A	#N/A	#N/A
A0A384CK93	#N/A	18.8082	#N/A	#N/A	#N/A	#N/A
A0A1D1UKM5	#N/A	14.5611	#N/A	#N/A	#N/A	#N/A
A0A384D2W1	#N/A	16.9106	#N/A	#N/A	#N/A	#N/A
A0A384CEL4	#N/A	18.0221	#N/A	#N/A	#N/A	#N/A
A0A384CDH6	#N/A	17.534	#N/A	#N/A	#N/A	#N/A
A0A452QPK3	#N/A	16.5413	#N/A	#N/A	#N/A	#N/A
A0A384CGD9	#N/A	16.8038	#N/A	#N/A	#N/A	#N/A
A0A384CPK1	#N/A	17.2204	#N/A	#N/A	#N/A	#N/A
A0A384CHZ0	#N/A	17.1602	#N/A	#N/A	#N/A	#N/A
A0A8M1GNE0	#N/A	17.1099	#N/A	#N/A	#N/A	#N/A
A0A452R6X2	#N/A	17.2462	#N/A	#N/A	#N/A	#N/A
A0A384C272	#N/A	17.2082	#N/A	#N/A	#N/A	#N/A
A0A384C9I9	#N/A	18.9088	#N/A	#N/A	#N/A	#N/A
A0A384CDH3	#N/A	17.5268	#N/A	#N/A	#N/A	#N/A
A0A384CUX9	#N/A	17.6592	#N/A	#N/A	#N/A	#N/A
A0A384DKZ5	#N/A	16.992	#N/A	#N/A	#N/A	#N/A
A0A452QIL5	#N/A	16.6638	#N/A	#N/A	#N/A	#N/A
A0A384BU03	#N/A	16.9364	#N/A	#N/A	#N/A	#N/A
A0A384BZ11	#N/A	17.152	#N/A	#N/A	#N/A	#N/A
A0A452RZS6	#N/A	17.7042	#N/A	#N/A	#N/A	#N/A
A0A384CWS0	#N/A	17.2035	#N/A	#N/A	#N/A	#N/A
A0A452S6S0	#N/A	18.0313	#N/A	#N/A	#N/A	#N/A
A0A384DDN7	#N/A	17.8922	#N/A	#N/A	#N/A	#N/A
A0A452SEX6	#N/A	16.4758	#N/A	#N/A	#N/A	#N/A
A0A452TWP8	#N/A	17.4695	#N/A	#N/A	#N/A	#N/A
A0A384CEJ3	#N/A	19.2498	#N/A	#N/A	#N/A	#N/A
A0A384D1G6	#N/A	17.6927	#N/A	#N/A	#N/A	#N/A
A0A452R9F9	#N/A	17.5819	#N/A	#N/A	#N/A	#N/A
A0A452RJL5	#N/A	17.2509	#N/A	#N/A	#N/A	#N/A
A0A8M1FGT9	#N/A	16.4235	#N/A	#N/A	#N/A	#N/A
A0A452QNT0	#N/A	19.0367	#N/A	#N/A	#N/A	#N/A
A0A384D995	#N/A	16.3653	#N/A	#N/A	#N/A	#N/A
A0A384DK48	#N/A	16.1992	#N/A	#N/A	#N/A	#N/A
A0A384CFD0	#N/A	17.3175	#N/A	#N/A	#N/A	#N/A
A0A452QWC6	#N/A	17.0013	#N/A	#N/A	#N/A	#N/A
A0A384BGM2	#N/A	17.8305	#N/A	#N/A	#N/A	#N/A
A0A384D9G1	#N/A	17.4502	#N/A	#N/A	#N/A	#N/A
A0A452SIB7	#N/A	17.431	#N/A	#N/A	#N/A	#N/A
A0A384CEC0	#N/A	15.6706	#N/A	#N/A	#N/A	#N/A
A0A384DIP7	#N/A	16.6774	#N/A	#N/A	#N/A	#N/A
A0A384C0W9	#N/A	17.3534	#N/A	#N/A	#N/A	#N/A
A0A384CZ90	#N/A	15.04	#N/A	#N/A	#N/A	#N/A
A0A384D032	#N/A	17.1054	#N/A	#N/A	#N/A	#N/A
A0A384DSI6	#N/A	17.3674	#N/A	#N/A	#N/A	#N/A
A0A452SC13	#N/A	18.4902	#N/A	#N/A	#N/A	#N/A
A0A384CX83	#N/A	16.8893	#N/A	#N/A	#N/A	#N/A
A0A452Q7C4	#N/A	16.9451	#N/A	#N/A	#N/A	#N/A
A0A384BQX0	#N/A	16.4865	#N/A	#N/A	#N/A	#N/A
A0A384D5A9	#N/A	17.9081	#N/A	#N/A	#N/A	#N/A
A0A384CRE6	#N/A	15.8151	#N/A	#N/A	#N/A	#N/A
A0A384CUV3	#N/A	16.4723	#N/A	#N/A	#N/A	#N/A
A0A452V649	#N/A	16.5074	#N/A	#N/A	#N/A	#N/A
A0A452STI5	#N/A	15.2923	#N/A	#N/A	#N/A	#N/A
A0A384CJ61	#N/A	15.616	#N/A	#N/A	#N/A	#N/A
A0A452UWN6	#N/A	16.0143	#N/A	#N/A	#N/A	#N/A
A0A384DR15	#N/A	18.1496	#N/A	#N/A	#N/A	#N/A
A0A384CNB8	#N/A	17.5266	#N/A	#N/A	#N/A	#N/A
A0A452T274	#N/A	15.3559	#N/A	#N/A	#N/A	#N/A
A0A384C7Q7	#N/A	15.7121	#N/A	#N/A	#N/A	#N/A
A0A452SPW3	#N/A	15.1661	#N/A	#N/A	#N/A	#N/A
A0A384BWZ7	#N/A	17.0004	#N/A	#N/A	#N/A	#N/A
A0A384BXC3	#N/A	15.2299	#N/A	#N/A	#N/A	#N/A
A0A384CMQ6	#N/A	16.0566	#N/A	#N/A	#N/A	#N/A
A0A452VM48	#N/A	18.6467	#N/A	#N/A	#N/A	#N/A
A0A452SVW8	#N/A	16.814	#N/A	#N/A	#N/A	#N/A
A0A452U556	#N/A	17.7428	#N/A	#N/A	#N/A	#N/A
A0A452SLC3	#N/A	17.2532	#N/A	#N/A	#N/A	#N/A
A0A384C9T2	#N/A	18.0989	#N/A	#N/A	#N/A	#N/A
A0A384CKS2	#N/A	16.6702	#N/A	#N/A	#N/A	#N/A
A0A384CH55	#N/A	19.1636	#N/A	#N/A	#N/A	#N/A
A0A384BMA5	#N/A	21.3642	#N/A	#N/A	#N/A	#N/A
A0A384D2R1	#N/A	15.8271	#N/A	#N/A	#N/A	#N/A
A0A384D3J0	#N/A	14.4516	#N/A	#N/A	#N/A	#N/A
A0A452SJS0	#N/A	19.5369	#N/A	#N/A	#N/A	#N/A
Q29562	#N/A	17.1562	#N/A	#N/A	#N/A	#N/A
A0A384D0T5	#N/A	18.0433	#N/A	#N/A	#N/A	#N/A
A0A1D1VTD9	#N/A	16.3402	#N/A	#N/A	#N/A	#N/A
A0A1D1UV09	#N/A	18.1558	#N/A	#N/A	#N/A	#N/A
A0A384CPA9	#N/A	17.0432	#N/A	#N/A	#N/A	#N/A
A0A452T7Z3	#N/A	#N/A	#N/A	#N/A	#N/A	#N/A
A0A1D1VTI0	#N/A	19.6714	#N/A	#N/A	#N/A	#N/A
A0A384C6N7	#N/A	16.7187	#N/A	#N/A	#N/A	#N/A
A0A346T5R5	#N/A	17.5758	#N/A	#N/A	#N/A	#N/A
A0A1D1UT35	#N/A	17.0791	#N/A	#N/A	#N/A	#N/A
A0A384CTK3	#N/A	17.5566	#N/A	#N/A	#N/A	#N/A
A0A452V0Z6	#N/A	17.3327	#N/A	#N/A	#N/A	#N/A
A0A384DEL8	#N/A	17.041	#N/A	#N/A	#N/A	#N/A
A0A452TCZ5	#N/A	17.1411	#N/A	#N/A	#N/A	#N/A
A0A384CI98	#N/A	16.2438	#N/A	#N/A	#N/A	#N/A
A0A384C4H3	#N/A	#N/A	#N/A	#N/A	#N/A	#N/A
A0A384CVS6	#N/A	#N/A	#N/A	#N/A	#N/A	#N/A
A0A1D1VPL5	#N/A	18.0484	#N/A	#N/A	#N/A	#N/A
A0A452Q7H3	#N/A	18.7874	#N/A	#N/A	#N/A	#N/A
A0A384DK98	#N/A	15.7917	#N/A	#N/A	#N/A	#N/A
A0A1D1UIW7	#N/A	21.8733	#N/A	#N/A	#N/A	#N/A
A0A452SI44	#N/A	#N/A	#N/A	#N/A	#N/A	#N/A
A0A384BLK9	#N/A	17.3619	#N/A	#N/A	#N/A	#N/A
A0A384BXW8	#N/A	19.7439	#N/A	#N/A	#N/A	#N/A
A0A452V3G3	#N/A	16.2769	#N/A	#N/A	#N/A	#N/A
A0A384CIN7	#N/A	16.4602	#N/A	#N/A	#N/A	#N/A
A0A384CP48	#N/A	16.2421	#N/A	#N/A	#N/A	#N/A
A0A1D1VID8	#N/A	17.5919	#N/A	#N/A	#N/A	#N/A
A0A384DFD0	#N/A	15.4438	#N/A	#N/A	#N/A	#N/A
A0A452REL9	#N/A	14.529	#N/A	#N/A	#N/A	#N/A
A0A1D1V7A8	#N/A	20.7239	#N/A	#N/A	#N/A	#N/A
A0A1D1VE93	#N/A	19.161	#N/A	#N/A	#N/A	#N/A
A0A384BLF9	#N/A	17.9681	#N/A	#N/A	#N/A	#N/A
A0A452UKF9	#N/A	16.4104	#N/A	#N/A	#N/A	#N/A
A0A452QEM5	#N/A	15.2629	#N/A	#N/A	#N/A	#N/A
A0A1D1V877	#N/A	15.0592	#N/A	#N/A	#N/A	#N/A
A0A452U5Q1	#N/A	16.1392	#N/A	#N/A	#N/A	#N/A
A0A452RTJ9	#N/A	#N/A	#N/A	#N/A	#N/A	#N/A
A0A384DSR9	#N/A	15.1283	#N/A	#N/A	#N/A	#N/A
A0A1D1UMA4	#N/A	17.7462	#N/A	#N/A	#N/A	#N/A
A0A384CFN2	#N/A	15.9965	#N/A	#N/A	#N/A	#N/A
A0A1D1VI29	#N/A	18.7977	#N/A	#N/A	#N/A	#N/A
A0A384BZD9	#N/A	15.5856	#N/A	#N/A	#N/A	#N/A
A0A384BT84	#N/A	16.7737	#N/A	#N/A	#N/A	#N/A
A0A384BS10	#N/A	17.2681	#N/A	#N/A	#N/A	#N/A
A0A384CVU2	#N/A	14.2621	#N/A	#N/A	#N/A	#N/A
A0A384C6X7	#N/A	#N/A	#N/A	#N/A	#N/A	#N/A
A0A384D874	#N/A	20.3725	#N/A	#N/A	#N/A	#N/A
A0A452SEL1	#N/A	#N/A	#N/A	#N/A	#N/A	#N/A
A0A384CZZ7	#N/A	14.9301	#N/A	#N/A	#N/A	#N/A
A0A384C0H3	#N/A	15.3023	#N/A	#N/A	#N/A	#N/A
A0A384DJP8	#N/A	#N/A	#N/A	#N/A	#N/A	#N/A
A0A384BNP0	#N/A	16.9324	#N/A	#N/A	#N/A	#N/A
A0A452SRD1	#N/A	18.3822	#N/A	#N/A	#N/A	#N/A
A0A384DBX9	#N/A	18.698	#N/A	#N/A	#N/A	#N/A
A0A384BX43	#N/A	15.9191	#N/A	#N/A	#N/A	#N/A
A0A452UZ50	#N/A	19.4437	#N/A	#N/A	#N/A	#N/A
A0A384C4K5	#N/A	16.7778	#N/A	#N/A	#N/A	#N/A
A0A384CU96	#N/A	17.2822	#N/A	#N/A	#N/A	#N/A
A0A452RZK0	#N/A	16.4784	#N/A	#N/A	#N/A	#N/A
A0A384CQZ1	#N/A	15.572	#N/A	#N/A	#N/A	#N/A
A0A384D694	#N/A	14.7545	#N/A	#N/A	#N/A	#N/A
A0A384DEA7	#N/A	15.9659	#N/A	#N/A	#N/A	#N/A
A0A384BUH3	#N/A	16.6674	#N/A	#N/A	#N/A	#N/A
A0A1D1UFR1	#N/A	21.2422	#N/A	#N/A	#N/A	#N/A
A0A452QC92	#N/A	16.4154	#N/A	#N/A	#N/A	#N/A
A0A384BPM8	#N/A	#N/A	#N/A	#N/A	#N/A	#N/A
A0A384DMB5	#N/A	19.5344	#N/A	#N/A	#N/A	#N/A
A0A452QJ07	#N/A	16.099	#N/A	#N/A	#N/A	#N/A
A0A384CNL2	#N/A	17.3734	#N/A	#N/A	#N/A	#N/A
A0A384DC72	#N/A	16.6935	#N/A	#N/A	#N/A	#N/A
A0A384CI25	#N/A	16.4341	#N/A	#N/A	#N/A	#N/A
A0A384C2H9	#N/A	19.3948	#N/A	#N/A	#N/A	#N/A
A0A384BUI2	#N/A	21.8748	#N/A	#N/A	#N/A	#N/A
A0A384CER2	#N/A	16.4725	#N/A	#N/A	#N/A	#N/A
A0A384DFW6	#N/A	17.0718	#N/A	#N/A	#N/A	#N/A
A0A452V120	#N/A	#N/A	#N/A	#N/A	#N/A	#N/A
A0A452SWN1	#N/A	16.4944	#N/A	#N/A	#N/A	#N/A
A0A452Q7A1	#N/A	17.0667	#N/A	#N/A	#N/A	#N/A
A0A1D1V340	#N/A	16.5522	#N/A	#N/A	#N/A	#N/A
A0A384CQA4	#N/A	#N/A	#N/A	#N/A	#N/A	#N/A
A0A384BL56	#N/A	16.3883	#N/A	#N/A	#N/A	#N/A
A0A384DH28	#N/A	17.3575	#N/A	#N/A	#N/A	#N/A
A0A384D238	#N/A	16.1657	#N/A	#N/A	#N/A	#N/A
A0A452RJS0	#N/A	18.7685	#N/A	#N/A	#N/A	#N/A
A0A384DKU3	#N/A	17.3435	#N/A	#N/A	#N/A	#N/A
A0A384BTQ1	#N/A	17.9253	#N/A	#N/A	#N/A	#N/A
A0A452S5K2	#N/A	17.8698	#N/A	#N/A	#N/A	#N/A
A0A1D1VQ25	#N/A	20.6376	#N/A	#N/A	#N/A	#N/A
A0A452V468	#N/A	18.4526	#N/A	#N/A	#N/A	#N/A
A0A384CV05	#N/A	18.0521	#N/A	#N/A	#N/A	#N/A
A0A452R6C9	#N/A	#N/A	#N/A	#N/A	#N/A	#N/A
A0A384BMS7	#N/A	23.1254	#N/A	#N/A	#N/A	#N/A
A0A384CD33	#N/A	15.0398	#N/A	#N/A	#N/A	#N/A
A0A384BXA7	#N/A	15.7899	#N/A	#N/A	#N/A	#N/A
A0A384C2G8	#N/A	16.2215	#N/A	#N/A	#N/A	#N/A
A0A1D1UQX1	#N/A	17.9982	#N/A	#N/A	#N/A	#N/A
A0A1D1VCK1	#N/A	18.2706	#N/A	#N/A	#N/A	#N/A
A0A384DRU5	#N/A	15.0588	#N/A	#N/A	#N/A	#N/A
A0A1D1VX09	#N/A	19.9159	#N/A	#N/A	#N/A	#N/A
A0A1D1US35	#N/A	20.9079	#N/A	#N/A	#N/A	#N/A
A0A1D1VFQ0	#N/A	20.1965	#N/A	#N/A	#N/A	#N/A
A0A452TFZ4	#N/A	19.1481	#N/A	#N/A	#N/A	#N/A
A0A1D1V9A2	#N/A	18.7951	#N/A	#N/A	#N/A	#N/A
A0A384D1D9	#N/A	17.4082	#N/A	#N/A	#N/A	#N/A
A0A452V1Z4	#N/A	18.7725	#N/A	#N/A	#N/A	#N/A
A0A452SWG2	#N/A	16.1793	#N/A	#N/A	#N/A	#N/A
A0A452RHU4	#N/A	19.5607	#N/A	#N/A	#N/A	#N/A
A0A384DFK5	#N/A	19.9836	#N/A	#N/A	#N/A	#N/A
A0A452RT52	#N/A	17.9161	#N/A	#N/A	#N/A	#N/A
A0A384BMP9	#N/A	16.2374	#N/A	#N/A	#N/A	#N/A
A0A384D4B0	#N/A	#N/A	#N/A	#N/A	#N/A	#N/A
A0A452RLD7	#N/A	19.8336	#N/A	#N/A	#N/A	#N/A
A0A384DGM6	#N/A	16.9148	#N/A	#N/A	#N/A	#N/A
A0A384CTH2	#N/A	22.7759	#N/A	#N/A	#N/A	#N/A
A0A384CHJ7	#N/A	16.5944	#N/A	#N/A	#N/A	#N/A
A0A384CBZ1	#N/A	#N/A	#N/A	#N/A	#N/A	#N/A
A0A1D1VAN3	#N/A	15.3224	#N/A	#N/A	#N/A	#N/A
A0A384DDI0	#N/A	17.6147	#N/A	#N/A	#N/A	#N/A
A0A452Q8M5	#N/A	17.7977	#N/A	#N/A	#N/A	#N/A
A0A1D1VTD4	#N/A	#N/A	#N/A	#N/A	#N/A	#N/A
A0A452UWT9	#N/A	16.3376	#N/A	#N/A	#N/A	#N/A
A0A343LNW8	#N/A	15.0309	#N/A	#N/A	#N/A	#N/A
A0A384CF64	#N/A	#N/A	#N/A	#N/A	#N/A	#N/A
A0A384DJS3	#N/A	#N/A	#N/A	#N/A	#N/A	#N/A
A0A384BU69	#N/A	17.1167	#N/A	#N/A	#N/A	#N/A
A0A452T9P1	#N/A	16.2452	#N/A	#N/A	#N/A	#N/A
A0A452RM46	#N/A	18.2137	#N/A	#N/A	#N/A	#N/A
A0A384CYS6	#N/A	#N/A	#N/A	#N/A	#N/A	#N/A
A0A452RT04	#N/A	#N/A	#N/A	#N/A	#N/A	#N/A
A0A1D1UWK3	#N/A	19.893	#N/A	#N/A	#N/A	#N/A
A0A384C2C8	#N/A	19.8892	#N/A	#N/A	#N/A	#N/A
A0A1D1UUL7	#N/A	21.6609	#N/A	#N/A	#N/A	#N/A
A0A384D0W7	#N/A	17.5706	#N/A	#N/A	#N/A	#N/A
A0A1D1UX08	#N/A	19.2936	#N/A	#N/A	#N/A	#N/A
A0A452TU76	#N/A	15.1254	#N/A	#N/A	#N/A	#N/A
A0A384DG31	#N/A	17.3993	#N/A	#N/A	#N/A	#N/A
A0A1D1V307	#N/A	#N/A	#N/A	#N/A	#N/A	#N/A
A0A452QK73	#N/A	15.5759	#N/A	#N/A	#N/A	#N/A
A0A1D1W9G5	#N/A	19.6413	#N/A	#N/A	#N/A	#N/A
A0A452T7H4	#N/A	#N/A	#N/A	#N/A	#N/A	#N/A
A0A452UYT7	#N/A	17.9083	#N/A	#N/A	#N/A	#N/A
A0A384BLK3	#N/A	15.0618	#N/A	#N/A	#N/A	#N/A
A0A384CM52	#N/A	#N/A	#N/A	#N/A	#N/A	#N/A
A0A384BWX0	#N/A	#N/A	#N/A	#N/A	#N/A	#N/A
A0A384BN46	#N/A	18.1195	#N/A	#N/A	#N/A	#N/A
A0A452S2Z4	#N/A	#N/A	#N/A	#N/A	#N/A	#N/A
A0A452SQ61	#N/A	13.9712	#N/A	#N/A	#N/A	#N/A
A0A384CXS7	#N/A	15.0268	#N/A	#N/A	#N/A	#N/A
A0A452Q995	#N/A	19.8981	#N/A	#N/A	#N/A	#N/A
A0A1D1VTE0	#N/A	18.3543	#N/A	#N/A	#N/A	#N/A
A0A384CDD5	#N/A	17.2303	#N/A	#N/A	#N/A	#N/A
A0A1D1VFH1	#N/A	19.6926	#N/A	#N/A	#N/A	#N/A
A0A384BY03	#N/A	16.6174	#N/A	#N/A	#N/A	#N/A
A0A452UIB2	#N/A	17.3292	#N/A	#N/A	#N/A	#N/A
A0A1D1UXH1	#N/A	18.1164	#N/A	#N/A	#N/A	#N/A
A0A1D1VT22	#N/A	17.4599	#N/A	#N/A	#N/A	#N/A
A0A384D8A5	#N/A	15.4105	#N/A	#N/A	#N/A	#N/A
A0A384DKD2	#N/A	16.1064	#N/A	#N/A	#N/A	#N/A
A0A1D1VQ38	#N/A	21.1398	#N/A	#N/A	#N/A	#N/A
A0A452QAR6	#N/A	#N/A	#N/A	#N/A	#N/A	#N/A
A0A452RIS1	#N/A	18.2566	#N/A	#N/A	#N/A	#N/A
A0A384DE58	#N/A	16.7827	#N/A	#N/A	#N/A	#N/A
A0A8M1FQK5	#N/A	#N/A	#N/A	#N/A	#N/A	#N/A
A0A452T527	#N/A	#N/A	#N/A	#N/A	#N/A	#N/A
A0A452RVM5	#N/A	18.2242	#N/A	#N/A	#N/A	#N/A
A0A452UEI1	#N/A	13.9079	#N/A	#N/A	#N/A	#N/A
A0A1D1V2R0	#N/A	#N/A	#N/A	#N/A	#N/A	#N/A
A0A384DT24	#N/A	17.0963	#N/A	#N/A	#N/A	#N/A
A0A452S891	#N/A	15.5462	#N/A	#N/A	#N/A	#N/A
A0A1D1UKX3	#N/A	14.4666	#N/A	#N/A	#N/A	#N/A
A0A452R573	#N/A	16.496	#N/A	#N/A	#N/A	#N/A
A0A1D1VVY2	#N/A	19.4337	#N/A	#N/A	#N/A	#N/A
A0A452T9I1	#N/A	17.5473	#N/A	#N/A	#N/A	#N/A
A0A1D1UZU8	#N/A	#N/A	#N/A	#N/A	#N/A	#N/A
A0A384CG76	#N/A	18.0414	#N/A	#N/A	#N/A	#N/A
A0A1D1VH85	#N/A	#N/A	#N/A	#N/A	#N/A	#N/A
A0A384DBH5	#N/A	18.8609	#N/A	#N/A	#N/A	#N/A
A0A384BNL0	#N/A	16.1662	#N/A	#N/A	#N/A	#N/A
A0A1D1V4I8	#N/A	23.697	#N/A	#N/A	#N/A	#N/A
A0A452TAZ9	#N/A	16.9074	#N/A	#N/A	#N/A	#N/A
A0A452QCX9	#N/A	19.4311	#N/A	#N/A	#N/A	#N/A
A0A452TL14	#N/A	16.9216	#N/A	#N/A	#N/A	#N/A
A0A452QBH3	#N/A	#N/A	#N/A	#N/A	#N/A	#N/A
A0A452R1S9	#N/A	17.91	#N/A	#N/A	#N/A	#N/A
A0A1D1VA83	#N/A	13.9712	#N/A	#N/A	#N/A	#N/A
A0A384C564	#N/A	16.289	#N/A	#N/A	#N/A	#N/A
A0A384D5D1	#N/A	18.9878	#N/A	#N/A	#N/A	#N/A
A0A452T1Y0	#N/A	#N/A	#N/A	#N/A	#N/A	#N/A
A0A384DTH5	#N/A	15.8813	#N/A	#N/A	#N/A	#N/A
A0A384DH10	#N/A	18.2033	#N/A	#N/A	#N/A	#N/A
A0A452TDK9	#N/A	15.993	#N/A	#N/A	#N/A	#N/A
A0A384CJ83	#N/A	16.101	#N/A	#N/A	#N/A	#N/A
A0A452QAM8	#N/A	#N/A	#N/A	#N/A	#N/A	#N/A
A0A1D1W567	#N/A	#N/A	#N/A	#N/A	#N/A	#N/A
A0A452SX00	#N/A	#N/A	#N/A	#N/A	#N/A	#N/A
A0A384BVE5	#N/A	16.5321	#N/A	#N/A	#N/A	#N/A
A0A1D1V4P9	#N/A	21.6399	#N/A	#N/A	#N/A	#N/A
A0A1D1US26	#N/A	#N/A	#N/A	#N/A	#N/A	#N/A
A0A1D1W6W4	#N/A	15.7986	#N/A	#N/A	#N/A	#N/A
A0A384CFN5	#N/A	17.7456	#N/A	#N/A	#N/A	#N/A
A0A452S7T3	#N/A	18.2983	#N/A	#N/A	#N/A	#N/A
A0A452Q7P1	#N/A	17.0847	#N/A	#N/A	#N/A	#N/A
A0A384D7P4	#N/A	#N/A	#N/A	#N/A	#N/A	#N/A
A0A1D1V0T1	#N/A	19.3449	#N/A	#N/A	#N/A	#N/A
A0A452TUC7	#N/A	20.5804	#N/A	#N/A	#N/A	#N/A
A0A452UW43	#N/A	#N/A	#N/A	#N/A	#N/A	#N/A
A0A384DAH6	#N/A	#N/A	#N/A	#N/A	#N/A	#N/A
A0A452U074	#N/A	17.6894	#N/A	#N/A	#N/A	#N/A
A0A384BKL1	#N/A	20.6242	#N/A	#N/A	#N/A	#N/A
A0A1D1VS95	#N/A	20.4254	#N/A	#N/A	#N/A	#N/A
A0A452TRF1	#N/A	15.7525	#N/A	#N/A	#N/A	#N/A
A0A384BUA5	#N/A	15.5181	#N/A	#N/A	#N/A	#N/A
A0A1D1W4M8	#N/A	#N/A	#N/A	#N/A	#N/A	#N/A
Q6XQI8	#N/A	18.7275	#N/A	#N/A	#N/A	#N/A
A0A1D1W4J9	#N/A	21.1516	#N/A	#N/A	#N/A	#N/A
A0A384BTK5	#N/A	17.7226	#N/A	#N/A	#N/A	#N/A
A0A384D5R7	#N/A	15.1477	#N/A	#N/A	#N/A	#N/A
A0A384C7D6	#N/A	16.101	#N/A	#N/A	#N/A	#N/A
A0A1D1V3D2	#N/A	17.78	#N/A	#N/A	#N/A	#N/A
A0A1D1V0S6	#N/A	17.2686	#N/A	#N/A	#N/A	#N/A
A0A384C3A4	#N/A	18.1825	#N/A	#N/A	#N/A	#N/A
A0A384CLQ0	#N/A	#N/A	#N/A	#N/A	#N/A	#N/A
A0A384D6C9	#N/A	15.6634	#N/A	#N/A	#N/A	#N/A
A0A452S446	#N/A	21.1242	#N/A	#N/A	#N/A	#N/A
A0A384CF77	#N/A	15.2421	#N/A	#N/A	#N/A	#N/A
A0A452UP63	#N/A	#N/A	#N/A	#N/A	#N/A	#N/A
A0A452RBJ4	#N/A	#N/A	#N/A	#N/A	#N/A	#N/A
A0A452SJ15	#N/A	#N/A	#N/A	#N/A	#N/A	#N/A
A0A1D1VCS7	#N/A	#N/A	#N/A	#N/A	#N/A	#N/A
A0A384DQ77	#N/A	#N/A	#N/A	#N/A	#N/A	#N/A
A0A452V7U5	#N/A	#N/A	#N/A	#N/A	#N/A	#N/A
A0A452T0H7	#N/A	#N/A	#N/A	#N/A	#N/A	#N/A
A0A384BUH5	#N/A	#N/A	#N/A	#N/A	#N/A	#N/A
A0A384D969	#N/A	#N/A	#N/A	#N/A	#N/A	#N/A
A0A1D1UTW5	#N/A	#N/A	#N/A	#N/A	#N/A	#N/A
A0A452SIC6	#N/A	#N/A	#N/A	#N/A	#N/A	#N/A
A0A1D1WAL2	#N/A	#N/A	#N/A	#N/A	#N/A	#N/A
A0A1D1VBL7	#N/A	#N/A	#N/A	#N/A	#N/A	#N/A
A0A452Q8A4	#N/A	#N/A	#N/A	#N/A	#N/A	#N/A
A0A452UX59	#N/A	#N/A	#N/A	#N/A	#N/A	#N/A
A0A1D1V2L3	#N/A	#N/A	#N/A	#N/A	#N/A	#N/A
A0A1D1W257	#N/A	#N/A	#N/A	#N/A	#N/A	#N/A
A0A1D1VUP9	#N/A	#N/A	#N/A	#N/A	#N/A	#N/A
A0A1D1VYZ7	#N/A	#N/A	#N/A	#N/A	#N/A	#N/A
A0A1D1W3M9	#N/A	#N/A	#N/A	#N/A	#N/A	#N/A
A0A1D1VFY4	#N/A	#N/A	#N/A	#N/A	#N/A	#N/A
A0A1D1VBK2	#N/A	#N/A	#N/A	#N/A	#N/A	#N/A
A0A1D1UYP1	#N/A	#N/A	#N/A	#N/A	#N/A	#N/A
A0A1D1VE08	#N/A	#N/A	#N/A	#N/A	#N/A	#N/A
A0A384CCZ5	#N/A	#N/A	#N/A	#N/A	#N/A	#N/A
A0A1D1VRJ2	#N/A	#N/A	#N/A	#N/A	#N/A	#N/A
A0A8M1GT01	#N/A	#N/A	#N/A	#N/A	#N/A	#N/A
A0A384BWL0	#N/A	#N/A	#N/A	#N/A	#N/A	#N/A
A0A384BZ15	#N/A	#N/A	#N/A	#N/A	#N/A	#N/A
A0A452Q7X6	#N/A	#N/A	#N/A	#N/A	#N/A	#N/A
A0A1D1VLR4	#N/A	#N/A	#N/A	#N/A	#N/A	#N/A
A0A452VDB9	#N/A	#N/A	#N/A	#N/A	#N/A	#N/A
A0A8M1G0F4	#N/A	#N/A	#N/A	#N/A	#N/A	#N/A
A0A384D122	#N/A	#N/A	#N/A	#N/A	#N/A	#N/A
A0A1D1VMT0	#N/A	#N/A	#N/A	#N/A	#N/A	#N/A
A0A1D1URX6	#N/A	#N/A	#N/A	#N/A	#N/A	#N/A
A0A452V0L3	#N/A	#N/A	#N/A	#N/A	#N/A	#N/A
A0A384CR90	#N/A	#N/A	#N/A	#N/A	#N/A	#N/A
A0A384CJT8	#N/A	#N/A	#N/A	#N/A	#N/A	#N/A
A0A452QAQ4	#N/A	#N/A	#N/A	#N/A	#N/A	#N/A
A0A8M1GI40	#N/A	#N/A	#N/A	#N/A	#N/A	#N/A
A0A1D1VGF2	#N/A	#N/A	#N/A	#N/A	#N/A	#N/A
A0A452SMD7	#N/A	#N/A	#N/A	#N/A	#N/A	#N/A
A0A452VJ55	#N/A	#N/A	#N/A	#N/A	#N/A	#N/A
A0A452VJA5	#N/A	#N/A	#N/A	#N/A	#N/A	#N/A
A0A1D1V520	#N/A	#N/A	#N/A	#N/A	#N/A	#N/A
A0A452TL76	#N/A	#N/A	#N/A	#N/A	#N/A	#N/A
A0A1D1W3N2	#N/A	#N/A	#N/A	#N/A	#N/A	#N/A
A0A1D1USA6	#N/A	#N/A	#N/A	#N/A	#N/A	#N/A
A0A1D1VJL4	#N/A	#N/A	#N/A	#N/A	#N/A	#N/A
A0A384C6Q1	#N/A	#N/A	#N/A	#N/A	#N/A	#N/A
A0A452U5T6	#N/A	#N/A	#N/A	#N/A	#N/A	#N/A
A0A1D1V485	#N/A	#N/A	#N/A	#N/A	#N/A	#N/A
A0A1D1UEM9	#N/A	#N/A	#N/A	#N/A	#N/A	#N/A
A0A1D1VKH2	#N/A	#N/A	#N/A	#N/A	#N/A	#N/A
A0A8M1FHS7	#N/A	#N/A	#N/A	#N/A	#N/A	#N/A
